# Supplementary material for: Transcriptome Sequencing Reveals Pathways Related to Proliferation and Differentiation of Shitou Goose Myoblasts
Source: Animals (Basel). 2022 Oct 27;12(21):2956. doi: 10.3390/ani12212956 (PMC9658593; doi:10.3390/ani12212956)
Supplement: Supplementary file 1 [file animals-12-02956-s001.zip]

Archive with 14 entries (14 files):
- Supplementary Figure S1.jpg
- Supplementary Figure S2.jpg
- Supplementary File S1 - Codes for Gene differential splicing analysis.txt
- Supplementary File S2 - codes for R Studio/Codes for GO analysis.txt
- Supplementary File S2 - codes for R Studio/Codes for GSEA.txt
- Supplementary File S2 - codes for R Studio/Codes for KEGG analysis.txt
- Supplementary File S3 - Differentially splicing genes in the main splicing type/01.SE_sig_event.xlsx
- Supplementary File S3 - Differentially splicing genes in the main splicing type/02.RI_sig_event.xlsx
- Supplementary File S3 - Differentially splicing genes in the main splicing type/03.MXE_sig_event.xlsx
- Supplementary File S3 - Differentially splicing genes in the main splicing type/04.A5SS_sig_event.xlsx
- Supplementary File S3 - Differentially splicing genes in the main splicing type/05.A3SS_sig_event.xlsx
- Supplementary File S3 - Differentially splicing genes in the main splicing type/Differential splicing genes.txt
- Supplementary File S3 - Differentially splicing genes in the main splicing type/DSGs vs DEGs.txt
- Supplementary Table S1.pdf
