# Supplementary material for: Transcriptome Sequencing Reveals Pathways Related to Proliferation and Differentiation of Shitou Goose Myoblasts
Source: Animals (Basel). 2022 Oct 27;12(21):2956. doi: 10.3390/ani12212956 (PMC9658593; doi:10.3390/ani12212956)
Supplement: Supplementary file 1 [file animals-12-02956-s001.zip › Supplementary File S1 - Codes for Gene differential splicing analysis.txt]

#Differential splicing analysis:
#Differential variable splicing analysis of RNA-seq data (fq) was performed using rmats:
#linux script：
rmats.py --s1 /path/to/s1.txt --s2 /path/to/s2.txt --gtf /path/to/the.gtf --bi /path/to/STAR_binary_index -t paired --readLength 150 --variable-read-length  --nthread 4 --od /path/to/output --tmp /path/to/tmp_output
