# Supplementary material for: Transcriptome Sequencing Reveals Pathways Related to Proliferation and Differentiation of Shitou Goose Myoblasts
Source: Animals (Basel). 2022 Oct 27;12(21):2956. doi: 10.3390/ani12212956 (PMC9658593; doi:10.3390/ani12212956)
Supplement: Supplementary file 1 [file animals-12-02956-s001.zip › Supplementary File S2 - codes for R Studio/Codes for GO analysis.txt]

#Visual enrichment analysis results copy all enrichment analysis results and save them as "up_go. TXT" file BP CC MF extracts the top 5 terms of counts respectively
library(ggplot2)

theme_get()$text

windowsFonts()

getwd()

up = read.table(file = 'DAVID_GO_ALL_diff_goose2.txt',sep = '\t',header = T,quote = '')
up_rt = up[up$PValue < 0.05,]

library(tidyr)
library(ggplot2)
up_rt = separate(up_rt,Term,sep = "~",
                 into =  c("ID","Term"))#Since David's ID format is go: 0005737 ~ cytoplastm, it needs to be separated into id = go: 0005737 and term = cytoplastm

bp_df = up_rt[up_rt$Category == 'GOTERM_BP_DIRECT',]
bp_df = bp_df[order(bp_df$Count,decreasing = T),]
bp = bp_df[1:5,]

cc_df = up_rt[up_rt$Category == 'GOTERM_CC_DIRECT',]
cc_df = cc_df[order(cc_df$Count,decreasing = T),]
cc = cc_df[1:5,]

mf_df = up_rt[up_rt$Category == 'GOTERM_MF_DIRECT',]
mf_df = mf_df[order(mf_df$Count,decreasing = T),]
mf = mf_df[1:5,]

allGO = rbind(bp,cc,mf)
library(stringr)
table(allGO$Category)
allGO$Category = substr(allGO$Category,8,9)

library(ggpubr)

bp_df <- as.data.frame(bp_df)
cc_df <- as.data.frame(cc_df)
mf_df <- as.data.frame(mf_df)
ego <- rbind(bp_df,cc_df,mf_df)

write.csv(bp_df,file = "bp_df.csv",row.names = T)
write.csv(cc_df,file = "cc_df.csv",row.names = T)
write.csv(mf_df,file = "mf_df.csv",row.names = T)
write.csv(ego,file = "ego.csv",row.names = T)

display_number = c(8,8, 8)
bp_df <- as.data.frame(bp_df)[1:display_number[1], ]
cc_df <- as.data.frame(cc_df)[1:display_number[2], ]
mf_df <- as.data.frame(mf_df)[1:display_number[3], ]

allGO <- data.frame(
  ID=c(bp_df$ID, cc_df$ID, mf_df$ID),                         
  Term=c(bp_df$Term,cc_df$Term,mf_df$Term),
  Count=c(bp_df$Count, cc_df$Count, mf_df$Count),
  type=factor(c(rep("biological process", display_number[1]), 
                rep("cellular component", display_number[2]),
                rep("molecular function", display_number[3])), 
              levels=c("biological process", "cellular component","molecular function" )))

for(i in 1:nrow(allGO)){
  description_splite=strsplit(allGO$Term[i],split = " ")
  Term_collapse=paste(description_splite[[1]][1:5],collapse = " ") 
  allGO$Term[i]=Term_collapse
  allGO$Term=gsub(pattern = "NA","",allGO$Term)
}


allGO$type_order=factor(rev(as.integer(rownames(allGO))),labels=rev(allGO$Term)) 

COLS <- c("#66C3A5","#8DA1CB","#FD8D62") 

p<-ggplot(data = allGO, aes(x = type_order,y = Count,fill = type))+ 
  geom_bar(stat="identity", width=0.8) + 
  scale_fill_manual(values = COLS) + 
  coord_flip() + 
  xlab("")+ 
  ylab("Target genes") + 
  labs(title = "")+
  theme_bw() 
p+theme(text=element_text(size=16,family="serif"))
# + theme(legend.position = 'none')
