# Supplementary material for: Transcriptome Sequencing Reveals Pathways Related to Proliferation and Differentiation of Shitou Goose Myoblasts
Source: Animals (Basel). 2022 Oct 27;12(21):2956. doi: 10.3390/ani12212956 (PMC9658593; doi:10.3390/ani12212956)
Supplement: Supplementary file 1 [file animals-12-02956-s001.zip › Supplementary File S2 - codes for R Studio/Codes for GSEA.txt]

#Step 1: data format
#The table needs two columns. The first column is the gene name, and the second column is foldchange or log2fc

#Step 2: if the gene name is a symbol, the gene ID needs to be converted to entrezid format

gene<-read.csv("Your files.csv")  
library(clusterProfiler)
library(org.Hs.eg.db)
library(stringr)
gene<-str_trim(d$symbol,"both") 
#ID conversion
gene=bitr(gene,fromType="SYMBOL",toType="ENTREZID",OrgDb="org.Hs.eg.db") #org.Gg.eg.db	Chicken
## Remove duplicate values
gene <- dplyr::distinct(gene,SYMBOL,.keep_all=TRUE)
gene_df <- data.frame(logFC=gene$logFC, 
                      SYMBOL = gene$symbol)
gene_df <- merge(gene_df,gene,by="SYMBOL")

#Step 3: define the gene list and sort the logfc from high to low

geneList<-gene_df $logFC
names(geneList)=gene_df $ENTREZID
geneList=sort(geneList,decreasing = T) 

#Step 4: download the offline GMT file
#https://www.gsea-msigdb.org/gsea/downloads.jsp 
#Including GO, KEGG, react, hallmarks, etc. download what you need

##Step 5: read GMT format, conduct GSEA analysis and plot directly. Take KEGG as an example

kegmt<-read.gmt("c2.cp.kegg.v7.1.entrez.gmt") 
KEGG<-GSEA(geneList,TERM2GENE = kegmt) 
library(ggplot2)
dotplot(KEGG) 
dotplot(KEGG,color="pvalue")  

dotplot(KEGG,split=".sign")+facet_grid(~.sign) 

dotplot(KEGG,split=".sign")+facet_wrap(~.sign,scales = "free") 

library(enrichplot)


gseaplot2(KEGG,1,color="red",pvalue_table = T) 

gseaplot2(KEGG,1:10,color="red") 
