# Supplementary material for: Transcriptome Sequencing Reveals Pathways Related to Proliferation and Differentiation of Shitou Goose Myoblasts
Source: Animals (Basel). 2022 Oct 27;12(21):2956. doi: 10.3390/ani12212956 (PMC9658593; doi:10.3390/ani12212956)
Supplement: Supplementary file 1 [file animals-12-02956-s001.zip › Supplementary File S2 - codes for R Studio/Codes for KEGG analysis.txt]

getwd()

#Read KEGG analysis file TXT obtained from David

rt = read.table(file = 'DAVID_KEGG_diff_goose.txt',sep = '\t',header = T,quote ='')
keggSig = rt[rt$PValue < 0.05,]
library(tidyr)
keggSig = separate(keggSig,Term,sep = ":",
                   into = c("ID","Term"))

library(ggplot2)
p<-ggplot(keggSig,aes(x=Fold.Enrichment,y=Term))+
  geom_point(aes(size=Count,color=-1*log10(PValue)))+
  scale_color_gradient(low="green",high="red")+
  labs(
    color=expression(-log[10](P.value),size="Gene number"),
    x="Fold enrichment",
    y="Pathway name",
    title="Pathway enrichment"
  )+
  theme_bw()+
  theme(
    axis.text.y = element_text(size = rel(1.3)),
    axis.title.x = element_text(size = rel(1.3)),
    axis.title.y = element_blank()
  )
p+theme(text=element_text(size=16,family="serif"))
ggsave('plot.pdf',width = 7,heigh = 4)
