# Supplementary material for: Transcriptome Sequencing Reveals Pathways Related to Proliferation and Differentiation of Shitou Goose Myoblasts
Source: Animals (Basel). 2022 Oct 27;12(21):2956. doi: 10.3390/ani12212956 (PMC9658593; doi:10.3390/ani12212956)
Supplement: Supplementary file 1 [file animals-12-02956-s001.zip › Supplementary File S3 - Differentially splicing genes in the main splicing type/01.SE_sig_event.xlsx]

## Sheet: Sheet1
ID	GeneID	geneSymbol	chr	strand	exonStart_0base	exonEnd	upstreamES	upstreamEE	downstreamES	downstreamEE	ID	IJC_SAMPLE_1	SJC_SAMPLE_1	IJC_SAMPLE_2	SJC_SAMPLE_2	IncFormLen	SkipFormLen	PValue	FDR	IncLevel1	IncLevel2	IncLevelDifference	-log2 p	abs|lncLeveldiff|	乘积
5582	ANXA2	NA	chrNW_013185678.1	-	6328101	6328158	6326187	6326301	6328904	6328999	5582	44,34,17	169191141	130243209	136166199	206	149	0	0	0.158,0.114,0.08	0.409,0.514,0.432	-0.334	#NUM!	0.334	#NUM!
9419	ATG16L1	NA	chrNW_013185742.1	-	3540970	3541018	3540147	3540250	3541210	3541267	9419	17,12,10	90,113,65	78,80,88	87,86,91	197	149	0	0	0.125,0.074,0.104	0.404,0.413,0.422	-0.312	#NUM!	0.312	#NUM!
12142	USO1	NA	chrNW_013185766.1	+	2188067	2188088	2187013	2187225	2191564	2191675	12142	98,90,70	550584504	207286191	384447400	170	149	0	0	0.135,0.119,0.109	0.321,0.359,0.295	-0.204	#NUM!	0.204	#NUM!
15599	ENO2	NA	chrNW_013185931.1	-	352594	352653	351470	351540	352923	353019	15599	0,0,0	44,74,39	23,40,41	57,79,55	208	149	0	0	0.0,0.0,0.0	0.224,0.266,0.348	-0.279	#NUM!	0.279	#NUM!
10876	KIAA1257	NA	chrNW_013185740.1	+	1945268	1945398	1943266	1943479	1946535	1946717	10876	0,0,0	2,2,2	3,1,1	0,0,0	279	149	1.03695e-13	1.03781e-10	0.0,0.0,0.0	1.0,1.0,1.0	-1	43.1327	1	43.1327
11589	SORBS2	NA	chrNW_013185689.1	+	3949666	3950284	3948589	3948714	3958241	3958277	11589	6,2,10	0,0,0	14,8,6	13,9,7	767	149	1.11152e-10	6.67468e-08	1.0,1.0,1.0	0.173,0.147,0.143	0.846	33.0667	0.846	27.9745
4934	REEP1	NA	chrNW_013185655.1	+	1397772	1397808	1389892	1390061	1406187	1406327	4934	0,0,0	18,4,2	18,8,8	10,6,1	185	149	1.57463e-12	1.28221e-09	0.0,0.0,0.0	0.592,0.518,0.866	-0.659	39.2081	0.659	25.8382
7483	AP1S2	NA	chrNW_013185715.1	-	519816	519911	510676	513453	528050	528188	7483	5,0,1	2,2,4	2,6,7	0,0,0	244	149	5.5817e-10	2.68145e-07	0.604,0.0,0.132	1.0,1.0,1.0	-0.755	30.7386	0.755	23.2076
15551	GYG1	NA	chrNW_013185923.1	-	822823	822998	815027	815247	824809	825796	15551	2,15,23	4,11,6	19,23,18	0,0,0	324	149	4.5164e-11	3.01344e-08	0.187,0.385,0.638	1.0,1.0,1.0	-0.597	34.366	0.597	20.5165
1266	KCTD17	NA	chrNW_013185696.1	+	4121920	4122065	4121071	4121197	4123502	4123586	1266	2,2,3	0,0,1	1,3,0	6,8,2	294	149	1.30016e-07	3.39456e-05	1.0,1.0,0.603	0.078,0.16,0.0	0.788	22.8748	0.788	18.0253
15401	FHOD3	NA	chrNW_013185911.1	+	75348	75450	60179	60418	77782	78163	15401	19,26,21	81,57,77	77,65,71	52,35,53	251	149	1.11022e-16	1.66672e-13	0.122,0.213,0.139	0.468,0.524,0.443	-0.32	53	0.32	16.96
11312	PBX3	NA	chrNW_013185748.1	+	2841835	2841948	2840472	2840638	2842763	2842853	11312	1,5,4	0,0,0	1,0,4	4,11,0	262	149	4.35568e-08	1.4531e-05	1.0,1.0,1.0	0.124,0.0,1.0	0.625	24.4525	0.625	15.2828
13581	CAMSAP2	NA	chrNW_013185767.1	-	1549032	1549065	1544691	1544833	1554626	1554710	13581	0,0,1	5,9,4	2,12,7	0,5,9	182	149	1.71193e-07	4.28339e-05	0.0,0.0,0.17	1.0,0.663,0.389	-0.627	22.4779	0.627	14.0936
1631	ROBO2	NA	chrNW_013185656.1	-	17159948	17160209	17155321	17155522	17167896	17168061	1631	2,2,4	1,3,2	14,5,2	1,0,0	410	149	1.05121e-07	2.93137e-05	0.421,0.195,0.421	0.836,1.0,1.0	-0.6	23.1815	0.6	13.9089
55	TNC	NA	chrNW_013185708.1	+	2460172	2460445	2449824	2450088	2476271	2476394	55	342382368	37,25,49	59,45,66	21,25,30	422	149	1.70819e-12	1.28221e-09	0.765,0.844,0.726	0.498,0.389,0.437	0.337	39.0907	0.337	13.1736
6108	MAT1A	NA	chrNW_013185654.1	+	18804582	18804671	18801696	18801810	18809406	18809484	6108	1,1,1	0,0,0	0,2,2	6,0,3	238	149	3.33504e-07	7.55733e-05	1.0,1.0,1.0	0.0,1.0,0.294	0.569	21.5158	0.569	12.2425
15689	LDB3	NA	chrNW_013185654.1	+	16687543	16687950	16679620	16679696	16692667	16692690	15689	106127121	13,12,12	66,47,56	33,22,23	556	149	3.31594e-11	2.34261e-08	0.686,0.739,0.73	0.349,0.364,0.395	0.349	34.8118	0.349	12.1493
6887	TPD52L1	NA	chrNW_013185672.1	+	3006938	3006953	3000461	3000563	3009634	3009673	6887	1,2,5	6,0,0	1,0,0	2,2,2	164	149	1.53943e-06	0.00022547	0.132,1.0,1.0	0.312,0.0,0.0	0.607	19.3092	0.607	11.7207
7964	LOC106049323	NA	chrNW_013186029.1	-	86444	86557	84934	85007	87099	89112	7964	7,3,5	4,2,2	5,2,9	0,0,0	262	149	6.78754e-08	2.14522e-05	0.499,0.46,0.587	1.0,1.0,1.0	-0.485	23.8125	0.485	11.5491
14328	CACUL1	NA	chrNW_013185844.1	+	655358	655461	650770	650897	670485	670588	14328	4,15,5	0,0,0	3,16,8	6,2,4	252	149	3.83089e-08	1.31454e-05	1.0,1.0,1.0	0.228,0.825,0.542	0.468	24.6377	0.468	11.5305
216	MTSS1	NA	chrNW_013185721.1	+	2078064	2078076	2072309	2072384	2083202	2083360	216	0,0,0	1,6,1	3,7,3	4,2,10	161	149	8.5132e-08	2.49374e-05	0.0,0.0,0.0	0.41,0.764,0.217	-0.464	23.4857	0.464	10.8974
15798	LOC106037710	NA	chrNW_013185714.1	-	297777	297929	295585	295685	310341	310491	15798	4,6,6	0,0,0	0,2,2	5,0,2	301	149	1.33185e-06	0.000205822	1.0,1.0,1.0	0.0,1.0,0.331	0.556	19.5181	0.556	10.8521
7512	DFNA5	NA	chrNW_013185661.1	-	3238547	3238667	3237878	3238109	3241097	3241117	7512	2,0,0	3,6,3	6,8,4	0,5,2	269	149	2.73274e-06	0.000368767	0.27,0.0,0.0	1.0,0.47,0.526	-0.575	18.4812	0.575	10.6267
12336	AGPS	NA	chrNW_013185660.1	+	10169628	10169719	10165772	10165862	10173225	10173346	12336	1,4,2	0,0,0	5,4,5	1,6,2	240	149	7.94329e-08	2.38497e-05	1.0,1.0,1.0	0.756,0.293,0.608	0.448	23.5857	0.448	10.5664
217	MTSS1	NA	chrNW_013185721.1	+	2095416	2095536	2087787	2087998	2096549	2096744	217	170204184	61,97,68	76,85,109	110,94,104	269	149	3.78808e-13	3.4996e-10	0.607,0.538,0.6	0.277,0.334,0.367	0.256	41.2636	0.256	10.5635
13979	NCAM1	NA	chrNW_013185736.1	+	2344456	2345239	2342516	2342633	2347641	2347773	13979	13,3,5	2,2,1	7,2,3	0,0,0	932	149	8.30855e-06	0.00083838	0.51,0.193,0.444	1.0,1.0,1.0	-0.618	16.877	0.618	10.43
7520	SLC35G2	NA	chrNW_013185730.1	-	22017	22396	21271	21320	24318	24528	7520	13,5,13	0,0,0	6,1,7	4,0,4	528	149	3.10209e-07	7.16465e-05	1.0,1.0,1.0	0.297,1.0,0.331	0.457	21.6203	0.457	9.88046
7522	SLC35G2	NA	chrNW_013185730.1	-	22017	22410	21271	21320	24318	24528	7522	15,8,13	0,0,0	7,1,10	4,0,4	542	149	4.23003e-07	9.28848e-05	1.0,1.0,1.0	0.325,1.0,0.407	0.423	21.1728	0.423	8.95611
13846	ERLIN2	NA	chrNW_013185822.1	-	820983	821075	820567	820657	822388	822447	13846	1,0,0	0,2,4	4,10,13	3,0,0	241	149	2.97161e-06	0.000392187	1.0,0.0,0.0	0.452,1.0,1.0	-0.484	18.3603	0.484	8.8864
15577	ACSS2	NA	chrNW_013185926.1	+	200978	201017	199278	199393	203757	203895	15577	0,0,0	3,6,15	7,8,16	16,20,12	188	149	1.1553e-08	4.336e-06	0.0,0.0,0.0	0.257,0.241,0.514	-0.337	26.3672	0.337	8.88573
9905	LOC106046624	NA	chrNW_013185886.1	+	965236	965422	952371	952482	980378	980462	9905	11,10,4	0,0,0	3,11,8	0,6,7	335	149	2.53739e-07	6.0948e-05	1.0,1.0,1.0	1.0,0.449,0.337	0.405	21.9102	0.405	8.87361
13975	NCAM1	NA	chrNW_013185736.1	+	2312272	2312287	2310983	2311115	2314428	2314431	13975	2,12,3	7,35,8	15,14,18	6,9,8	164	149	5.45937e-07	0.000109278	0.206,0.238,0.254	0.694,0.586,0.672	-0.418	20.8048	0.418	8.69639
755	ATP2B1	NA	chrNW_013185706.1	-	697480	697567	691797	693227	697890	698073	755	46,61,35	100,73,47	10,11,6	64,61,89	236	149	1.69487e-12	1.28221e-09	0.225,0.345,0.32	0.09,0.102,0.041	0.219	39.102	0.219	8.56333
10999	ST6GAL1	NA	chrNW_013185742.1	-	2335085	2335222	2334383	2334520	2342549	2342729	10999	2,8,5	8,0,0	2,0,0	1,4,7	286	149	2.40737e-05	0.00188971	0.115,1.0,1.0	0.51,0.0,0.0	0.535	15.3422	0.535	8.20807
14304	ADAMTS13	NA	chrNW_013185816.1	+	1227002	1227138	1226371	1226553	1228863	1228993	14304	8,6,10	0,0,0	27,46,46	9,17,8	285	149	1.07394e-07	2.93137e-05	1.0,1.0,1.0	0.611,0.586,0.75	0.351	23.1506	0.351	8.12585
8301	BPGM	NA	chrNW_013185665.1	-	5250036	5250128	5244111	5244767	5250326	5250368	8301	9,16,7	4,6,14	21,14,26	0,0,4	241	149	4.39116e-06	0.000502265	0.582,0.622,0.236	1.0,1.0,0.801	-0.454	17.797	0.454	8.07982
13034	POSTN	NA	chrNW_013185794.1	-	1569598	1569679	1565278	1565320	1570126	1570204	13034	8,10,20	10,7,9	0,2,2	6,9,13	230	149	7.85315e-07	0.000140771	0.341,0.481,0.59	0.0,0.126,0.091	0.398	20.2802	0.398	8.07153
16200	AP2M1	NA	chrNW_013186037.1	+	204845	204851	201034	201117	205393	205529	16200	10,15,24	70,58,72	0,1,2	60,104,81	155	149	3.69704e-14	4.0365e-11	0.121,0.199,0.243	0.0,0.009,0.023	0.177	44.6206	0.177	7.89785
3118	EXT2	NA	chrNW_013185657.1	-	12568454	12568586	12567774	12568310	12569054	12569456	3118	29,66,61	10,6,8	60,68,53	0,0,0	281	149	3.6624e-10	1.83273e-07	0.606,0.854,0.802	1.0,1.0,1.0	-0.246	31.3465	0.246	7.71124
6644	CACNA1C	NA	chrNW_013185665.1	-	5893624	5893708	5892917	5893001	5910629	5910740	6644	15,8,6	4,12,11	2,0,1	11,12,17	233	149	7.10037e-07	0.000135358	0.706,0.299,0.259	0.104,0.0,0.036	0.375	20.4256	0.375	7.6596
1581	LOC106030999	NA	chrNW_013185665.1	+	10696299	10696466	10695692	10695789	10696916	10697008	1581	12,9,1	0,0,0	13,18,6	1,3,7	316	149	6.11003e-07	0.000120298	1.0,1.0,1.0	0.86,0.739,0.288	0.371	20.6423	0.371	7.6583
14254	TRNAU1AP	NA	chrNW_013185841.1	-	113442	113609	113094	113184	114974	115008	14254	4,1,6	0,0,1	2,5,2	1,1,5	316	149	1.59794e-05	0.00136109	1.0,1.0,0.739	0.485,0.702,0.159	0.464	15.9334	0.464	7.39311
13497	SPRY2	NA	chrNW_013185812.1	-	1932418	1932599	1929468	1930665	1934404	1935514	13497	4,8,3	0,2,0	2,5,4	5,1,6	330	149	8.05459e-05	0.00445786	1.0,0.644,1.0	0.153,0.693,0.231	0.522	13.5998	0.522	7.09911
9827	DTWD1	NA	chrNW_013185678.1	-	199003	199165	196353	196487	200008	200282	9827	5,4,4	0,7,1	0,2,1	7,2,14	311	149	6.80712e-05	0.0040472	1.0,0.215,0.657	0.0,0.324,0.033	0.505	13.8426	0.505	6.99051
10294	KLHL24	NA	chrNW_013185730.1	+	2902599	2902742	2901014	2901128	2904665	2905653	10294	9,11,8	5,0,0	4,9,3	5,8,8	292	149	0.000168819	0.00773862	0.479,1.0,1.0	0.29,0.365,0.161	0.554	12.5322	0.554	6.94286
9254	SCARF2	NA	chrNW_013185914.1	-	398677	399431	397845	397947	399635	401633	9254	43,61,47	0,2,0	64,49,52	10,4,5	903	149	1.11213e-06	0.00018883	1.0,0.834,1.0	0.514,0.669,0.632	0.34	19.7782	0.34	6.7246
15131	MYO19	NA	chrNW_013185892.1	-	1067523	1067652	1066617	1066781	1068664	1068774	15131	6,4,6	6,6,6	0,0,2	4,17,15	278	149	1.62214e-07	4.14507e-05	0.349,0.263,0.349	0.0,0.0,0.067	0.298	22.5556	0.298	6.72157
4868	MARK3	NA	chrNW_013185897.1	-	141171	141216	137985	138954	148650	148908	4868	0,0,3	2,10,0	1,1,3	0,0,2	194	149	0.000122012	0.00600557	0.0,0.0,1.0	1.0,1.0,0.535	-0.512	13.0007	0.512	6.65636
15718	LOC106048078	NA	chrNW_013185940.1	+	506538	506640	505696	505811	512350	512534	15718	2,4,8	0,0,0	0,6,0	1,0,2	251	149	0.00113543	0.0302362	1.0,1.0,1.0	0.0,1.0,0.0	0.667	9.78254	0.667	6.52496
3809	FAM76B	NA	chrNW_013185681.1	+	4429976	4430057	4429732	4429780	4430721	4430857	3809	2,2,0	1,1,2	3,2,5	0,0,0	230	149	0.000735699	0.0223002	0.564,0.564,0.0	1.0,1.0,1.0	-0.624	10.4086	0.624	6.49496
14007	LOC106032910	NA	chrNW_013185675.1	+	3226799	3226904	3223478	3223566	3228877	3229081	14007	7,0,10	2,8,0	4,12,11	0,0,0	254	149	3.89796e-05	0.00269049	0.672,0.0,1.0	1.0,1.0,1.0	-0.443	14.6469	0.443	6.48859
9828	DTWD1	NA	chrNW_013185678.1	-	199040	199165	196347	196487	200008	200282	9828	17,6,1	0,7,1	0,2,1	7,2,14	274	149	2.69473e-05	0.00202273	1.0,0.318,0.352	0.0,0.352,0.037	0.427	15.1795	0.427	6.48165
6434	LOC106041917	NA	chrNW_013185766.1	-	2341719	2341872	2337605	2341419	2342429	2342547	6434	6,7,5	0,10,3	1,14,20	0,0,1	302	149	1.33e-05	0.00117451	1.0,0.257,0.451	1.0,1.0,0.908	-0.4	16.1982	0.4	6.47929
7021	CAPS2	NA	chrNW_013185658.1	+	4490681	4490812	4487733	4487850	4491732	4491906	7021	2,4,2	4,0,4	0,0,0	5,5,8	280	149	7.77759e-05	0.00437878	0.21,1.0,0.21	0.0,0.0,0.0	0.473	13.6503	0.473	6.4566
4897	EHMT1	NA	chrNW_013185708.1	-	3235137	3235326	3234425	3234506	3236204	3236341	4897	5,2,0	0,4,1	4,1,2	0,0,0	338	149	0.000724811	0.0222066	1.0,0.181,0.0	1.0,1.0,1.0	-0.606	10.4301	0.606	6.32065
71	TNC	NA	chrNW_013185708.1	+	2470568	2470841	2449824	2450088	2476271	2476394	71	266126232419	37,25,49	373388378	21,25,30	422	149	1.11022e-16	1.66672e-13	0.962,0.974,0.946	0.862,0.846,0.816	0.119	53	0.119	6.307
2700	MYO5C	NA	chrNW_013185678.1	-	2173957	2174098	2173106	2173232	2174332	2174414	2700	1,7,4	4,0,2	1,2,4	0,0,0	290	149	8.03023e-05	0.00445786	0.114,1.0,0.507	1.0,1.0,1.0	-0.46	13.6042	0.46	6.25793
11520	LOC106041009	NA	chrNW_013185752.1	+	273707	273949	265704	265801	300030	300127	11520	5,12,2	0,0,0	12,4,11	2,0,14	391	149	5.4993e-06	0.000600424	1.0,1.0,1.0	0.696,1.0,0.23	0.358	17.4723	0.358	6.25509
4714	ELAVL2	NA	chrNW_013185935.1	-	105858	105897	102692	105396	109399	109625	4714	12,5,13	6,7,0	4,5,8	0,0,0	188	149	3.60965e-06	0.000433519	0.613,0.361,1.0	1.0,1.0,1.0	-0.342	18.0797	0.342	6.18326
6048	ANAPC10	NA	chrNW_013185671.1	-	332319	332410	331467	331588	333786	333903	6048	3,7,4	2,6,0	12,8,8	0,0,0	240	149	1.08403e-05	0.00100148	0.482,0.42,1.0	1.0,1.0,1.0	-0.366	16.4932	0.366	6.03652
15300	LOC106033188	NA	chrNW_013185676.1	+	1114415	1114514	1107328	1110416	1120649	1120782	15300	4,2,2	6,4,1	0,0,0	1,3,2	248	149	8.9015e-06	0.000855256	0.286,0.231,0.546	0.0,0.0,0.0	0.354	16.7775	0.354	5.93924
8943	BIRC6	NA	chrNW_013185659.1	+	9026071	9026203	9025346	9025474	9028126	9028342	8943	17,17,15	14,9,20	40,31,27	8,7,3	281	149	1.16433e-05	0.0010514	0.392,0.5,0.285	0.726,0.701,0.827	-0.359	16.3901	0.359	5.88406
4367	PAPLN	NA	chrNW_013185657.1	+	7616366	7616440	7596460	7596557	7618563	7618626	4367	0,0,0	5,1,11	6,4,0	2,3,10	223	149	2.16758e-05	0.00174716	0.0,0.0,0.0	0.667,0.471,0.0	-0.379	15.4936	0.379	5.87206
1865	ATRNL1	NA	chrNW_013185669.1	+	9325560	9325774	9312973	9313155	9328283	9328472	1865	1,6,4	1,0,0	7,0,7	6,3,1	363	149	4.81251e-05	0.0030814	0.291,1.0,1.0	0.324,0.0,0.742	0.408	14.3429	0.408	5.85188
7618	LOC106038551	NA	chrNW_013185722.1	-	2524280	2524427	2523543	2523654	2525272	2525376	7618	158,106,90	30,30,48	57,54,58	56,46,72	296	149	7.49753e-07	0.000138264	0.726,0.64,0.486	0.339,0.371,0.289	0.284	20.3471	0.284	5.77857
4973	NEMP2	NA	chrNW_013185684.1	-	7478586	7478680	7477952	7478067	7479926	7480155	4973	56,51,64	9,11,17	62,105,81	4,2,1	243	149	5.49446e-09	2.19962e-06	0.792,0.74,0.698	0.905,0.97,0.98	-0.208	27.4394	0.208	5.70739
14117	WDR7	NA	chrNW_013185836.1	+	1138212	1138302	1134844	1134933	1140178	1140297	14117	5,11,15	24,13,24	15,29,18	1,19,6	239	149	0.000129108	0.00625237	0.115,0.345,0.28	0.903,0.488,0.652	-0.434	12.9191	0.434	5.6069
14767	NFYA	NA	chrNW_013185867.1	-	211550	211637	209153	209300	213345	213467	14767	6,3,6	15,2,15	3,8,11	0,0,8	236	149	0.000671031	0.0207708	0.202,0.486,0.202	1.0,1.0,0.465	-0.525	10.5413	0.525	5.5342
4619	FANCC	NA	chrNW_013185905.1	+	803293	803356	803130	803201	809208	809382	4619	0,2,4	8,0,1	0,0,0	6,1,10	212	149	0.00145931	0.0356952	0.0,1.0,0.738	0.0,0.0,0.0	0.579	9.4205	0.579	5.45447
9917	LOC106046624	NA	chrNW_013185886.1	+	982478	982612	981873	982043	984408	984733	9917	0,7,2	2,0,2	6,4,8	0,0,0	283	149	0.0011205	0.0299715	0.0,1.0,0.345	1.0,1.0,1.0	-0.552	9.80164	0.552	5.41051
3116	EXT2	NA	chrNW_013185657.1	-	12568394	12568586	12567774	12568310	12569054	12569456	3116	60110111	10,6,8	104112105	0,0,0	341	149	6.08601e-10	2.81127e-07	0.724,0.889,0.858	1.0,1.0,1.0	-0.176	30.6138	0.176	5.38803
7963	LOC106049323	NA	chrNW_013186029.1	-	85375	85490	84934	85007	87099	89112	7963	8,24,8	4,2,2	13,9,27	0,0,0	264	149	4.59962e-06	0.000521145	0.53,0.871,0.693	1.0,1.0,1.0	-0.302	17.7301	0.302	5.35448
9057	MAP3K7CL	NA	chrNW_013185799.1	-	2384051	2384112	2383688	2383797	2384333	2384477	9057	6,2,0	1,4,7	6,2,2	0,2,0	210	149	0.000294379	0.0116299	0.81,0.262,0.0	1.0,0.415,1.0	-0.448	11.73	0.448	5.25506
416	TCERG1	NA	chrNW_013185674.1	-	487412	487475	485922	486123	494351	494601	416	7,12,5	6,4,0	7,4,4	0,0,0	212	149	4.05704e-06	0.00046851	0.451,0.678,1.0	1.0,1.0,1.0	-0.29	17.9111	0.29	5.19423
2017	MILR1	NA	chrNW_013185685.1	-	2563409	2563694	2562547	2562829	2564585	2564630	2017	23,20,32	0,0,0	25,21,35	6,2,2	434	149	8.7574e-07	0.000154671	1.0,1.0,1.0	0.589,0.783,0.857	0.257	20.123	0.257	5.17161
12454	FER	NA	chrNW_013185776.1	-	1682220	1682424	1677857	1677980	1691007	1691100	12454	18,11,22	2,4,2	4,1,16	0,0,0	353	149	3.41123e-06	0.000422359	0.792,0.537,0.823	1.0,1.0,1.0	-0.283	18.1613	0.283	5.13964
15491	AAK1	NA	chrNW_013185922.1	+	355710	355806	354061	354181	373943	374048	15491	5,5,14	12,3,0	7,4,9	1,0,0	245	149	6.38015e-05	0.00381222	0.202,0.503,1.0	0.81,1.0,1.0	-0.368	13.936	0.368	5.12847
3018	CLASP2	NA	chrNW_013185765.1	-	1341562	1341625	1340750	1340857	1345478	1345586	3018	2,10,2	2,0,0	4,6,2	8,4,2	212	149	0.000184221	0.00821877	0.413,1.0,1.0	0.26,0.513,0.413	0.409	12.4063	0.409	5.07417
13945	ERMARD	NA	chrNW_013185828.1	+	1178127	1178298	1177280	1177349	1179199	1179283	13945	3,7,2	5,0,2	3,27,10	0,2,0	320	149	0.000364683	0.0135599	0.218,1.0,0.318	1.0,0.863,1.0	-0.442	11.4211	0.442	5.04811
12467	LOC106042308	NA	chrNW_013185774.1	-	1388419	1388621	1387740	1387885	1389633	1389760	12467	30,51,34	3,6,19	34,60,40	0,1,2	351	149	3.72078e-06	0.000438289	0.809,0.783,0.432	1.0,0.962,0.895	-0.278	18.036	0.278	5.014
6265	CCDC141	NA	chrNW_013185660.1	-	10825007	10825180	10816529	10816684	10827136	10828023	6265	4,8,2	0,2,4	2,5,4	0,0,0	322	149	0.000136055	0.0064842	1.0,0.649,0.188	1.0,1.0,1.0	-0.388	12.8435	0.388	4.98329
10487	CDC7	NA	chrNW_013185732.1	-	3704729	3704872	3703129	3703379	3704953	3705047	10487	6,20,12	2,5,5	10,16,17	0,0,2	292	149	2.85965e-05	0.00209417	0.605,0.671,0.55	1.0,1.0,0.813	-0.329	15.0938	0.329	4.96586
11727	LOC106041306	NA	chrNW_013185757.1	-	91841	92029	46856	46927	132854	132944	11727	126,138,73	1,2,6	73,87,85	9,23,12	337	149	7.1916e-08	2.21464e-05	0.982,0.968,0.843	0.782,0.626,0.758	0.209	23.7291	0.209	4.95938
1759	SLC25A15	NA	chrNW_013185688.1	+	361345	361430	359403	359912	361732	361862	1759	54,56,46	13,8,19	51,93,66	4,2,2	234	149	1.79003e-07	4.38741e-05	0.726,0.817,0.607	0.89,0.967,0.955	-0.221	22.4135	0.221	4.95339
12391	COMMD6	NA	chrNW_013185775.1	+	445619	445642	445340	445381	447714	447867	12391	2,3,8	6,4,10	2,0,0	7,14,19	172	149	3.96603e-06	0.000462447	0.224,0.394,0.409	0.198,0.0,0.0	0.276	17.9439	0.276	4.95251
306	ARNTL2	NA	chrNW_013185718.1	+	1720282	1720332	1719571	1719767	1722011	1722156	306	0,0,0	6,2,4	0,6,6	8,2,11	199	149	2.83661e-05	0.00209004	0.0,0.0,0.0	0.0,0.692,0.29	-0.327	15.1055	0.327	4.93949
8796	PHC3	NA	chrNW_013185670.1	-	1818838	1818997	1817323	1817401	1819715	1819891	8796	13,13,1	3,2,1	5,14,22	0,0,0	308	149	0.00027235	0.0109271	0.677,0.759,0.326	1.0,1.0,1.0	-0.413	11.8422	0.413	4.89085
13046	KHDRBS3	NA	chrNW_013185795.1	-	701078	701186	699487	699680	713445	713585	13046	6,8,23	14,6,14	0,4,0	6,9,15	257	149	1.6851e-05	0.00141525	0.199,0.436,0.488	0.0,0.205,0.0	0.306	15.8568	0.306	4.85218
1842	BIN1	NA	chrNW_013185861.1	+	1285162	1285255	1282355	1282463	1289343	1289429	1842	10,5,0	4,3,2	4,4,4	0,1,1	242	149	0.000486299	0.0170276	0.606,0.506,0.0	1.0,0.711,0.711	-0.437	11.0059	0.437	4.80956
5265	MOCS1	NA	chrNW_013185659.1	-	12151374	12151494	12148145	12148207	12153006	12153118	5265	7,8,2	2,23,11	0,1,0	3,15,20	269	149	1.11363e-05	0.00101324	0.66,0.162,0.091	0.0,0.036,0.0	0.292	16.4544	0.292	4.80468
9532	SH3RF1	NA	chrNW_013185671.1	-	9315530	9315617	9284075	9284351	9330678	9331536	9532	0,4,4	2,2,4	0,0,0	10,2,6	236	149	2.5775e-05	0.0019717	0.0,0.558,0.387	0.0,0.0,0.0	0.315	15.2437	0.315	4.80176
6719	MAP2K4	NA	chrNW_013185901.1	-	323952	324048	317810	317985	336513	336616	6719	6,2,2	6,12,2	0,0,0	6,5,4	245	149	8.79482e-06	0.000855256	0.378,0.092,0.378	0.0,0.0,0.0	0.283	16.7949	0.283	4.75296
6564	SLC5A7	NA	chrNW_013185761.1	-	204226	204444	201923	203468	205560	205714	6564	7,29,15	0,6,4	16,20,22	0,0,0	367	149	1.4483e-06	0.000214742	1.0,0.662,0.604	1.0,1.0,1.0	-0.245	19.3972	0.245	4.75232
2176	PANK3	NA	chrNW_013185683.1	+	3192035	3192212	3188982	3189335	3193865	3193989	2176	3,0,10	1,4,0	8,6,4	0,0,0	326	149	0.000964019	0.0268628	0.578,0.0,1.0	1.0,1.0,1.0	-0.474	10.0187	0.474	4.74884
4188	CKAP5	NA	chrNW_013185657.1	-	10793911	10794022	10793497	10793623	10794813	10794902	4188	5,2,5	27,45,20	28,34,19	22,40,51	260	149	5.12718e-07	0.000106161	0.096,0.025,0.125	0.422,0.328,0.176	-0.227	20.8953	0.227	4.74324
14257	TRNAU1AP	NA	chrNW_013185841.1	-	120392	120524	117164	117284	124637	124737	14257	2,6,3	2,2,3	4,1,6	0,1,0	281	149	7.51434e-05	0.00427712	0.347,0.614,0.347	1.0,0.347,1.0	-0.346	13.7	0.346	4.7402
1193	KDM6A	NA	chrNW_013185698.1	+	1126381	1126537	1125802	1125937	1127184	1127280	1193	91,89,51	4,4,0	49,45,63	6,12,14	305	149	1.02779e-06	0.000178895	0.917,0.916,1.0	0.8,0.647,0.687	0.233	19.892	0.233	4.63484
54	TNC	NA	chrNW_013185708.1	+	2460172	2460445	2449824	2450088	2470568	2470841	54	343382364	33,32,48	59,45,66	21,10,22	422	149	1.14396e-06	0.00018883	0.786,0.808,0.728	0.498,0.614,0.514	0.232	19.7375	0.232	4.57911
11072	ZMYM2	NA	chrNW_013185743.1	-	2371913	2372086	2365923	2366089	2383824	2383975	11072	13,10,4	1,0,0	13,21,16	8,3,2	322	149	2.37388e-05	0.00187568	0.857,1.0,1.0	0.429,0.764,0.787	0.292	15.3624	0.292	4.48582
15498	AAK1	NA	chrNW_013185922.1	+	369516	369618	354061	354181	373943	374048	15498	9,7,12	12,3,0	9,5,11	1,0,0	251	149	6.02216e-05	0.00365283	0.308,0.581,1.0	0.842,1.0,1.0	-0.318	14.0194	0.318	4.45816
3492	LEPR	NA	chrNW_013185802.1	+	297979	298097	297508	297805	301691	301891	3492	5,8,2	0,1,1	2,3,0	0,6,2	267	149	0.000279739	0.0111247	1.0,0.817,0.527	1.0,0.218,0.0	0.375	11.8036	0.375	4.42636
2752	LOC106038368	NA	chrNW_013185719.1	+	2989365	2989610	2988754	2988869	2991793	2992178	2752	10,4,2	1,0,0	15,4,9	0,4,3	394	149	8.93994e-05	0.00486337	0.791,1.0,1.0	1.0,0.274,0.532	0.328	13.4494	0.328	4.4114
12813	GCNT4	NA	chrNW_013185788.1	+	288128	292621	287383	287587	299536	302913	12813	20,16,16	0,4,1	36,24,6	0,1,0	4642	149	9.93911e-05	0.00520909	1.0,0.114,0.339	1.0,0.435,1.0	-0.327	13.2965	0.327	4.34796
12456	SLCO2B1	NA	chrNW_013185777.1	+	401269	401462	399605	399770	402244	402398	12456	12,20,14	0,6,3	5,18,20	0,0,0	342	149	4.99835e-06	0.000560401	1.0,0.592,0.67	1.0,1.0,1.0	-0.246	17.6101	0.246	4.33209
14256	TRNAU1AP	NA	chrNW_013185841.1	-	119633	119714	117164	117284	120392	120524	14256	2,0,6	2,4,3	0,0,0	4,3,6	230	149	8.23231e-05	0.00453532	0.393,0.0,0.564	0.0,0.0,0.0	0.319	13.5683	0.319	4.3283
3117	EXT2	NA	chrNW_013185657.1	-	12568398	12568586	12567774	12568310	12569054	12569456	3117	77129135	10,6,8	116126134	0,0,0	337	149	1.40404e-09	6.02234e-07	0.773,0.905,0.882	1.0,1.0,1.0	-0.147	29.4078	0.147	4.32294
669	ACSL4	NA	chrNW_013185722.1	+	2042585	2042645	2030512	2030900	2051302	2051351	669	4,3,4	2,2,3	9,10,4	1,0,1	209	149	0.000150812	0.00703729	0.588,0.517,0.487	0.865,1.0,0.74	-0.338	12.695	0.338	4.2909
13977	NCAM1	NA	chrNW_013185736.1	+	2314428	2314431	2310983	2311115	2327462	2327587	13977	7,35,8	0,0,0	6,9,8	3,6,0	152	149	6.19821e-06	0.000658765	1.0,1.0,1.0	0.662,0.595,1.0	0.248	17.2997	0.248	4.29033
4091	RIN2	NA	chrNW_013185774.1	-	56292	56387	48320	48513	71281	71374	4091	10,13,16	0,1,0	20,9,11	1,3,7	244	149	2.10301e-05	0.00170908	1.0,0.888,1.0	0.924,0.647,0.49	0.276	15.5372	0.276	4.28826
11649	N4BP2L2	NA	chrNW_013185754.1	-	2267661	2267747	2266920	2266966	2270020	2270216	11649	2,2,7	0,0,0	8,0,3	0,5,1	235	149	0.00137816	0.0341273	1.0,1.0,1.0	1.0,0.0,0.655	0.448	9.50304	0.448	4.25736
6466	CREM	NA	chrNW_013185847.1	-	1077901	1078048	1073878	1073970	1085516	1085640	6466	34,17,16	10,9,12	15,33,29	0,4,4	296	149	0.000263226	0.0106085	0.631,0.487,0.402	1.0,0.806,0.785	-0.357	11.8914	0.357	4.24523
12090	FAM175A	NA	chrNW_013185766.1	+	26642	26679	25398	25544	27673	27792	12090	0,1,7	1,4,0	5,5,3	0,1,0	186	149	0.00483121	0.0833286	0.0,0.167,1.0	1.0,0.8,1.0	-0.544	7.6934	0.544	4.18521
15591	FAM179B	NA	chrNW_013185927.1	-	346193	346426	344137	344238	347663	347929	15591	58,78,49	10,2,4	69,79,74	0,0,0	382	149	1.11776e-07	2.98317e-05	0.693,0.938,0.827	1.0,1.0,1.0	-0.181	23.0929	0.181	4.17981
7901	DST	NA	chrNW_013185662.1	+	7686585	7686603	7685651	7685726	7689654	7689772	7901	6,7,0	9,14,7	22,21,23	14,14,8	167	149	0.000802232	0.0235398	0.373,0.308,0.0	0.584,0.572,0.72	-0.398	10.2837	0.398	4.09291
1969	SPAG9	NA	chrNW_013185685.1	+	4918036	4918264	4917505	4917677	4918849	4919045	1969	36,30,36	31,18,42	31,50,36	8,8,14	377	149	4.76465e-05	0.00307653	0.315,0.397,0.253	0.605,0.712,0.504	-0.285	14.3573	0.285	4.09182
16159	NHLRC2	NA	chrNW_013185669.1	+	8570162	8570388	8569900	8570067	8571850	8572003	16159	7,7,1	0,2,0	2,2,4	0,8,3	375	149	0.000602725	0.0195597	1.0,0.582,1.0	1.0,0.09,0.346	0.382	10.6962	0.382	4.08595
7353	MPZL1	NA	chrNW_013185656.1	-	11627517	11627591	11614372	11621050	11629169	11629302	7353	1,1,0	2,0,4	11,7,3	0,0,5	223	149	0.000272951	0.0109271	0.25,1.0,0.0	1.0,1.0,0.286	-0.345	11.8391	0.345	4.08448
9950	MYB	NA	chrNW_013185672.1	+	7716180	7716543	7714861	7715119	7718074	7718217	9950	35,69,36	22,11,17	6,8,9	23,8,11	512	149	5.0337e-05	0.00316517	0.316,0.646,0.381	0.071,0.225,0.192	0.285	14.278	0.285	4.06924
1936	IGSF9B	NA	chrNW_013185747.1	-	3005382	3005499	3003389	3003540	3006451	3006592	1936	15,23,19	2,4,4	4,11,10	0,0,0	266	149	5.89501e-06	0.000632135	0.808,0.763,0.727	1.0,1.0,1.0	-0.234	17.3721	0.234	4.06507
2770	MFF	NA	chrNW_013185699.1	-	3413886	3414045	3405603	3405688	3421041	3421130	2770	12,8,18	19,4,18	2,10,10	26,29,58	308	149	2.44107e-05	0.00190372	0.234,0.492,0.326	0.036,0.143,0.077	0.265	15.3221	0.265	4.06036
9143	TNRC6B	NA	chrNW_013185696.1	+	5529781	5529907	5526019	5526168	5531001	5531133	9143	9,7,5	12,8,4	14,5,10	10,0,0	275	149	0.00257829	0.0538857	0.289,0.322,0.404	0.431,1.0,1.0	-0.472	8.59937	0.472	4.0589
7604	FAM134B	NA	chrNW_013185686.1	-	3385134	3385199	3383860	3383987	3387052	3387190	7604	3,9,8	0,0,0	4,9,20	3,3,1	214	149	9.32133e-05	0.00499773	1.0,1.0,1.0	0.481,0.676,0.933	0.303	13.3891	0.303	4.0569
12172	NTNG1	NA	chrNW_013185767.1	+	1026426	1026453	1017460	1017633	1077174	1078383	12172	2,20,7	1,6,1	8,6,3	0,0,0	176	149	2.04944e-05	0.00168587	0.629,0.738,0.856	1.0,1.0,1.0	-0.259	15.5744	0.259	4.03377
1251	SENP6	NA	chrNW_013185662.1	-	369555	369788	366919	367090	370905	371308	1251	22,13,31	8,16,17	9,33,38	2,5,4	382	149	0.000179803	0.00808775	0.518,0.241,0.416	0.637,0.72,0.787	-0.323	12.4413	0.323	4.01854
5732	PRRC2B	NA	chrNW_013185816.1	+	407709	407791	406996	407088	408221	411785	5732	44,37,71	25,21,10	29,44,66	4,0,6	231	149	4.02608e-05	0.00276304	0.532,0.532,0.821	0.824,1.0,0.876	-0.272	14.6003	0.272	3.97127
2475	PTPRF	NA	chrNW_013185680.1	-	258620	258647	256425	256543	264797	264991	2475	20,26,22	18,8,11	2,10,6	24,10,14	176	149	0.000402498	0.0146848	0.485,0.733,0.629	0.066,0.458,0.266	0.352	11.2787	0.352	3.97011
13066	DMD	NA	chrNW_013185796.1	-	1701342	1701374	1693555	1694379	1709962	1710055	13066	27,15,16	26,12,6	68,41,46	12,6,10	181	149	3.80416e-05	0.00264092	0.461,0.507,0.687	0.823,0.849,0.791	-0.269	14.6821	0.269	3.94948
5212	PRSS23	NA	chrNW_013185938.1	+	439566	440165	439236	439462	443299	446492	5212	364370342	42,52,34	203294344	61,84,69	748	149	6.92784e-07	0.000134199	0.633,0.586,0.667	0.399,0.411,0.498	0.193	20.4611	0.193	3.94899
4074	PPP6R3	NA	chrNW_013185657.1	-	18002985	18003095	17998439	17998567	18003503	18003668	4074	13,5,0	5,3,11	0,1,0	6,2,4	259	149	7.65074e-05	0.00433421	0.599,0.489,0.0	0.0,0.223,0.0	0.288	13.674	0.288	3.93812
6509	SORBS1	NA	chrNW_013185654.1	-	7208356	7208524	7206842	7206889	7210170	7210256	6509	15,10,6	13,15,14	22,10,26	4,5,10	317	149	0.000306509	0.0119908	0.352,0.239,0.168	0.721,0.485,0.55	-0.332	11.6718	0.332	3.87503
9906	LOC106046624	NA	chrNW_013185886.1	+	965236	965422	952371	952482	1005719	1005787	9906	11,10,6	1,0,3	3,9,8	4,8,5	335	149	0.00205953	0.0454687	0.83,1.0,0.471	0.25,0.333,0.416	0.434	8.92347	0.434	3.87279
4671	LOC106038467	NA	chrNW_013185721.1	-	746744	749280	742568	746167	749423	749503	4671	281158170	6,2,2	107118110	0,0,0	2685	149	3.36488e-06	0.000422359	0.722,0.814,0.825	1.0,1.0,1.0	-0.213	18.181	0.213	3.87256
2225	NR2C1	NA	chrNW_013185706.1	-	2812064	2812164	2808560	2808736	2819256	2822919	2225	7,3,4	10,12,7	0,0,1	15,12,8	249	149	2.06473e-06	0.000298764	0.295,0.13,0.255	0.0,0.0,0.07	0.203	18.8856	0.203	3.83378
7189	RRH	NA	chrNW_013185723.1	-	4035308	4035482	4030396	4030587	4037003	4037091	7189	3,8,1	0,0,3	0,1,1	2,0,2	323	149	0.000219336	0.00930821	1.0,1.0,0.133	0.0,1.0,0.187	0.315	12.1546	0.315	3.82869
4673	LOC106038467	NA	chrNW_013185721.1	-	746775	749280	742568	746167	749423	749503	4673	280158172	6,2,2	107118110	0,0,0	2654	149	3.57507e-06	0.000433519	0.724,0.816,0.828	1.0,1.0,1.0	-0.211	18.0936	0.211	3.81775
13508	SLC4A4	NA	chrNW_013185813.1	+	770371	770467	764164	764317	775743	775820	13508	23,15,9	1,0,0	27,23,29	5,6,4	245	149	6.33114e-06	0.000666991	0.933,1.0,1.0	0.767,0.7,0.815	0.217	17.2691	0.217	3.7474
14766	NFYA	NA	chrNW_013185867.1	-	211550	211634	209153	209300	213345	213467	14766	8,3,6	15,2,15	5,7,5	0,0,8	233	149	0.00303887	0.0597329	0.254,0.49,0.204	1.0,1.0,0.286	-0.446	8.36225	0.446	3.72956
1402	MAPKBP1	NA	chrNW_013185657.1	-	8968473	8968644	8966529	8966667	8971632	8971690	1402	10,17,24	0,8,2	49,52,44	0,0,0	320	149	8.31833e-06	0.00083838	1.0,0.497,0.848	1.0,1.0,1.0	-0.218	16.8753	0.218	3.67881
2251	PLXNB2	NA	chrNW_013185745.1	+	1015451	1015520	952744	952932	1051964	1053075	2251	26,30,19	0,0,1	19,24,34	2,6,7	218	149	1.26918e-06	0.000200563	1.0,1.0,0.929	0.867,0.732,0.769	0.187	19.5877	0.187	3.6629
11374	LOC106042589	NA	chrNW_013185781.1	-	230910	232002	230252	230423	232097	232164	11374	52,36,57	5,2,0	26,29,14	0,0,0	1241	149	4.67857e-05	0.00305056	0.555,0.684,1.0	1.0,1.0,1.0	-0.254	14.3836	0.254	3.65343
4537	PABPC4	NA	chrNW_013185716.1	+	763560	763754	757069	757376	764096	764212	4537	40,42,19	7,11,5	59,46,36	1,1,4	343	149	4.4676e-05	0.00296442	0.713,0.624,0.623	0.962,0.952,0.796	-0.25	14.4501	0.25	3.61253
8322	RLIM	NA	chrNW_013185722.1	-	525086	525170	517620	524261	526018	526207	8322	5,2,4	0,7,4	12,4,8	0,2,0	233	149	0.000640695	0.0201522	1.0,0.154,0.39	1.0,0.561,1.0	-0.339	10.6081	0.339	3.59614
5731	PRRC2B	NA	chrNW_013185816.1	+	407670	407791	406996	407088	408221	411785	5731	116106114	25,21,10	85110103	4,0,6	270	149	4.25368e-07	9.28848e-05	0.719,0.736,0.863	0.921,1.0,0.905	-0.169	21.1648	0.169	3.57685
11467	TRIM66	NA	chrNW_013185750.1	+	2622631	2622784	2621394	2621469	2623400	2623614	11467	9,3,13	4,2,2	8,18,11	2,0,0	302	149	0.000405209	0.0147026	0.526,0.425,0.762	0.664,1.0,1.0	-0.317	11.269	0.317	3.57229
5001	LTBP1	NA	chrNW_013185659.1	+	9513481	9513622	9512024	9512153	9515955	9516126	5001	623673664	42,62,51	511582507	80,112,89	290	149	1.30847e-09	5.82027e-07	0.884,0.848,0.87	0.766,0.728,0.745	0.121	29.5095	0.121	3.57065
1516	DNM1	NA	chrNW_013185903.1	+	919760	919797	916266	916485	924056	925806	1516	5,1,3	2,0,1	3,9,4	7,9,7	186	149	0.00442807	0.0786703	0.667,1.0,0.706	0.256,0.445,0.314	0.453	7.81911	0.453	3.54205
9743	LYRM9	NA	chrNW_013185808.1	+	1032242	1032305	1011363	1014720	1033548	1033689	9743	13,20,18	6,4,9	43,28,46	4,0,4	212	149	0.000112127	0.00568206	0.604,0.778,0.584	0.883,1.0,0.89	-0.269	13.1226	0.269	3.52997
1725	TLN2	NA	chrNW_013185678.1	+	7190456	7190565	7189663	7189777	7191240	7191449	1725	41,32,15	8,2,2	21,43,31	0,0,0	258	149	1.26448e-06	0.000200563	0.747,0.902,0.812	1.0,1.0,1.0	-0.18	19.593	0.18	3.52674
2907	GLI2	NA	chrNW_013185660.1	+	455427	455533	383560	383723	481053	481256	2907	3,2,0	0,0,1	0,2,2	2,0,7	255	149	0.000198977	0.0087084	1.0,1.0,0.0	0.0,1.0,0.143	0.286	12.2951	0.286	3.5164
4974	NEMP2	NA	chrNW_013185684.1	-	7479675	7479748	7477952	7478067	7479926	7480155	4974	20,10,9	9,11,17	12,11,10	4,2,1	222	149	0.0012587	0.0323297	0.599,0.379,0.262	0.668,0.787,0.87	-0.362	9.63385	0.362	3.48745
5725	PRRC2B	NA	chrNW_013185816.1	+	399144	399339	398813	399005	399780	399867	5725	256266265	24,40,26	212243234	8,10,4	344	149	2.98429e-08	1.05416e-05	0.822,0.742,0.815	0.92,0.913,0.962	-0.139	24.998	0.139	3.47473
5411	SMAD1	NA	chrNW_013185671.1	+	466238	466382	463175	463303	466796	467415	5411	2,0,0	4,1,1	0,4,9	1,2,2	293	149	0.000717674	0.0220442	0.203,0.0,0.0	0.0,0.504,0.696	-0.332	10.4444	0.332	3.46754
3816	NAV3	NA	chrNW_013185658.1	-	3303102	3303144	3300603	3300764	3308544	3309033	3816	14,13,14	3,3,0	7,9,17	12,8,5	191	149	0.00108993	0.0292842	0.785,0.772,1.0	0.313,0.467,0.726	0.35	9.84155	0.35	3.44454
7947	SCRIB	NA	chrNW_013185977.1	-	160763	160820	157686	157746	161071	161191	7947	3,1,5	6,1,2	2,1,0	4,10,9	206	149	0.00081028	0.0236775	0.266,0.42,0.644	0.266,0.067,0.0	0.332	10.2693	0.332	3.40941
12406	LOC106043906	NA	chrNW_013185657.1	+	11656292	11656327	11655897	11655949	11658177	11658325	12406	0,2,0	4,4,9	4,0,4	0,6,4	184	149	0.00222824	0.0481315	0.0,0.288,0.0	1.0,0.0,0.447	-0.386	8.80988	0.386	3.40061
12741	ST7L	NA	chrNW_013185757.1	+	808842	809112	796040	796348	810714	810797	12741	11,12,8	0,2,0	18,20,10	0,11,8	419	149	0.000776196	0.0230064	1.0,0.681,1.0	1.0,0.393,0.308	0.327	10.3313	0.327	3.37833
645	ABLIM3	NA	chrNW_013185683.1	-	7591603	7591691	7590920	7590979	7595092	7595186	645	8,11,12	0,0,0	27,27,9	1,3,5	237	149	3.0828e-05	0.00221703	1.0,1.0,1.0	0.944,0.85,0.531	0.225	14.9854	0.225	3.37171
4549	FBXL7	NA	chrNW_013185686.1	+	3122886	3123081	3116016	3116106	3245555	3246167	4549	2,6,8	2,0,0	10,0,11	3,2,4	344	149	0.00249971	0.0528548	0.302,1.0,1.0	0.591,0.0,0.544	0.389	8.64402	0.389	3.36252
1174	WRN	NA	chrNW_013185689.1	-	180436	180585	178103	178253	182740	182886	1174	8,11,1	7,1,0	7,8,15	0,0,0	298	149	0.000154263	0.00709848	0.364,0.846,1.0	1.0,1.0,1.0	-0.263	12.6623	0.263	3.33019
13729	SCAMP5	NA	chrNW_013185818.1	+	1220173	1220330	1219333	1219462	1220572	1220674	13729	23,40,45	39,18,19	16,19,18	34,61,39	306	149	0.000141375	0.00668471	0.223,0.52,0.536	0.186,0.132,0.183	0.259	12.7882	0.259	3.31214
10173	HSPBAP1	NA	chrNW_013185660.1	-	1076007	1076144	1065883	1065967	1079932	1080117	10173	6,1,5	0,1,4	4,8,14	0,0,0	286	149	0.00429315	0.0767273	1.0,0.343,0.394	1.0,1.0,1.0	-0.421	7.86375	0.421	3.31064
4939	LOC106047490	NA	chrNW_013185658.1	+	11959277	11960788	11955073	11955310	11961761	11961857	4939	82,36,24	0,3,6	51,52,63	0,0,2	1660	149	0.000753188	0.0226145	1.0,0.519,0.264	1.0,1.0,0.739	-0.319	10.3747	0.319	3.30953
1191	KDM6A	NA	chrNW_013185698.1	+	1125802	1125937	1125021	1125241	1127184	1127280	1191	54,22,26	11,6,6	32,40,41	2,1,2	284	149	4.87378e-05	0.0030814	0.72,0.658,0.695	0.894,0.955,0.915	-0.23	14.3246	0.23	3.29466
9241	ABLIM1	NA	chrNW_013185669.1	-	8871629	8871734	8869510	8869558	8881836	8881966	9241	2,18,7	0,0,0	20,23,32	2,7,2	254	149	8.33455e-06	0.00083838	1.0,1.0,1.0	0.854,0.658,0.904	0.195	16.8725	0.195	3.29013
2677	TCF12	NA	chrNW_013185678.1	+	3796950	3797022	3795958	3796032	3797736	3797943	2677	267276285	189205203	213261218	295321277	221	149	1.05045e-07	2.93137e-05	0.488,0.476,0.486	0.327,0.354,0.347	0.141	23.1825	0.141	3.26873
11148	STS	NA	chrNW_013185746.1	-	955785	955884	942378	942531	966300	966477	11148	9,9,9	0,2,0	2,8,9	4,1,2	248	149	0.000739009	0.0223002	1.0,0.73,1.0	0.231,0.828,0.73	0.314	10.4021	0.314	3.26627
3119	ANKS6	NA	chrNW_013185697.1	-	1570992	1571109	1567716	1567784	1572547	1572737	3119	4,10,17	0,0,2	13,17,16	2,5,6	266	149	0.000178112	0.00804182	1.0,1.0,0.826	0.785,0.656,0.599	0.262	12.4549	0.262	3.26319
4831	CLCN3	NA	chrNW_013185671.1	+	9445929	9446005	9443493	9443710	9447719	9449561	4831	4,2,7	10,35,8	0,1,0	17,29,21	225	149	1.10163e-05	0.00100997	0.209,0.036,0.367	0.0,0.022,0.0	0.197	16.47	0.197	3.24459
12663	SVIL	NA	chrNW_013185782.1	-	1146640	1146811	1145962	1145997	1155628	1156310	12663	0,3,0	3,0,2	3,9,5	0,1,4	320	149	0.00325145	0.0624798	0.0,1.0,0.0	1.0,0.807,0.368	-0.392	8.2647	0.392	3.23976
7404	TTC7A	NA	chrNW_013185659.1	-	14019370	14019429	14002692	14002823	14020145	14020280	7404	23,16,28	27,42,28	8,10,5	29,44,48	208	149	2.61016e-05	0.00198405	0.379,0.214,0.417	0.165,0.14,0.069	0.212	15.2255	0.212	3.22781
3958	LOC106040396	NA	chrNW_013185656.1	+	18349177	18349341	18348599	18348741	18350392	18350570	3958	20,12,12	0,1,0	32,45,29	7,9,2	313	149	1.24091e-05	0.00110395	1.0,0.851,1.0	0.685,0.704,0.873	0.196	16.2982	0.196	3.19445
10854	COBL	NA	chrNW_013185702.1	+	1036952	1036997	1034712	1034941	1039778	1039873	10854	54,58,56	8,27,15	51,83,50	1,2,8	194	149	9.62156e-06	0.000902773	0.838,0.623,0.741	0.975,0.97,0.828	-0.19	16.6653	0.19	3.16641
11936	USP25	NA	chrNW_013185872.1	-	196519	196615	193002	193181	198520	198634	11936	8,4,1	0,0,0	4,8,16	4,2,0	245	149	0.000737376	0.0223002	1.0,1.0,1.0	0.378,0.709,1.0	0.304	10.4053	0.304	3.16321
6084	TAPT1	NA	chrNW_013185655.1	-	11189965	11189989	11182953	11183116	11194567	11194686	6084	2,1,0	17,18,17	7,6,4	11,14,19	173	149	3.41685e-05	0.00239979	0.092,0.046,0.0	0.354,0.27,0.153	-0.213	14.837	0.213	3.16028
5596	CFI	NA	chrNW_013185723.1	+	4048542	4048681	4046979	4047298	4048958	4049137	5596	12,20,12	0,2,12	15,22,46	1,0,0	288	149	9.77799e-05	0.00517329	1.0,0.838,0.341	0.886,1.0,1.0	-0.236	13.3201	0.236	3.14354
3412	LOC106032479	NA	chrNW_013185672.1	-	3496832	3496921	3495262	3495429	3498923	3499386	3412	0,0,2	1,2,0	2,0,7	0,3,0	238	149	0.00144143	0.0354021	0.0,0.0,1.0	1.0,0.0,1.0	-0.333	9.43828	0.333	3.14295
5635	ZGRF1	NA	chrNW_013185723.1	+	2974546	2976266	2973990	2974176	2977018	2977101	5635	35,58,30	0,2,0	29,24,55	2,2,2	1869	149	0.00140702	0.0346987	1.0,0.698,1.0	0.536,0.489,0.687	0.329	9.47314	0.329	3.11666
2767	MFF	NA	chrNW_013185699.1	-	3407945	3408008	3405603	3405688	3421041	3421130	2767	27,45,38	19,4,18	35,23,20	26,29,58	212	149	0.00108134	0.0291187	0.5,0.888,0.597	0.486,0.358,0.195	0.315	9.85296	0.315	3.10368
13976	NCAM1	NA	chrNW_013185736.1	+	2312272	2312287	2310983	2311115	2327462	2327587	13976	2,1,3	0,0,0	9,11,16	3,6,0	164	149	4.52084e-05	0.00298325	1.0,1.0,1.0	0.732,0.625,1.0	0.214	14.4331	0.214	3.08867
15785	STK11	NA	chrNW_013185948.1	+	171164	171292	170510	170647	185712	185906	15785	16,21,17	0,0,0	23,23,17	3,0,6	277	149	1.93099e-05	0.0015994	1.0,1.0,1.0	0.805,1.0,0.604	0.197	15.6603	0.197	3.08508
11544	GTDC1	NA	chrNW_013185752.1	-	1953027	1953160	1950746	1950904	1982833	1983014	11544	10,2,3	0,0,0	5,14,10	2,0,4	282	149	0.000587797	0.0192868	1.0,1.0,1.0	0.569,1.0,0.569	0.287	10.7324	0.287	3.0802
13575	LOC106044024	NA	chrNW_013185815.1	+	1352706	1352890	1350479	1350597	1353191	1353403	13575	2,1,1	5,0,2	9,6,4	4,0,0	333	149	0.00418452	0.0752078	0.152,1.0,0.183	0.502,1.0,1.0	-0.389	7.90072	0.389	3.07338
6648	CACNA1C	NA	chrNW_013185665.1	-	5986646	5986750	5980270	5980443	6009128	6009325	6648	6,3,4	0,0,0	3,3,14	4,0,2	253	149	0.000769623	0.0229181	1.0,1.0,1.0	0.306,1.0,0.805	0.296	10.3436	0.296	3.06169
4940	LOC106047490	NA	chrNW_013185658.1	+	11959277	11961099	11955073	11955310	11961761	11961857	4940	86,47,34	0,3,6	59,64,71	0,0,2	1971	149	0.000826325	0.0238562	1.0,0.542,0.3	1.0,1.0,0.729	-0.296	10.241	0.296	3.03134
7771	TMEM255A	NA	chrNW_013185722.1	+	4898282	4898515	4895878	4896021	4900955	4901018	7771	38,11,14	2,7,8	13,18,16	0,1,2	382	149	0.00155074	0.0365877	0.881,0.38,0.406	1.0,0.875,0.757	-0.322	9.33283	0.322	3.00517
15437	SMTN	NA	chrNW_013185914.1	+	175073	175190	172591	172683	176530	176689	15437	14,14,11	11,37,9	13,46,36	11,6,8	266	149	0.00122401	0.0316576	0.416,0.175,0.406	0.398,0.811,0.716	-0.309	9.67417	0.309	2.98932
14410	FHL5	NA	chrNW_013185691.1	+	6681145	6681292	6680574	6681011	6698358	6698420	14410	4,11,9	2,3,4	7,3,4	2,0,0	296	149	0.00151251	0.0362751	0.502,0.649,0.531	0.638,1.0,1.0	-0.319	9.36884	0.319	2.98866
9986	ZFYVE9	NA	chrNW_013185675.1	-	4216554	4216659	4209334	4209439	4231782	4231991	9986	0,7,9	4,1,0	17,13,16	0,0,0	254	149	0.00557447	0.091586	0.0,0.804,1.0	1.0,1.0,1.0	-0.399	7.48695	0.399	2.98729
13467	COMMD2	NA	chrNW_013185923.1	+	614442	614616	613047	613249	615000	619444	13467	327367398	45,21,32	466568577	3,16,25	323	149	6.80405e-09	2.63602e-06	0.77,0.89,0.852	0.986,0.942,0.914	-0.11	27.131	0.11	2.98441
1543	COL24A1	NA	chrNW_013185680.1	-	4373800	4374016	4371136	4372979	4375190	4375300	1543	31,45,41	0,8,4	98,106,58	0,1,0	365	149	2.18574e-06	0.000312508	1.0,0.697,0.807	1.0,0.977,1.0	-0.158	18.8034	0.158	2.97094
14935	EYA3	NA	chrNW_013185885.1	+	405629	405767	399846	399879	410472	410555	14935	7,0,5	0,3,1	2,5,8	0,0,0	287	149	0.00840545	0.124629	1.0,0.0,0.722	1.0,1.0,1.0	-0.426	6.89446	0.426	2.93704
7363	LOC106039441	NA	chrNW_013185656.1	+	8857920	8858056	8851095	8851241	8867700	8867842	7363	3,0,0	5,2,3	4,5,6	0,18,6	285	149	0.00714127	0.109676	0.239,0.0,0.0	1.0,0.127,0.343	-0.41	7.1296	0.41	2.92314
8326	TRPM1	NA	chrNW_013185678.1	-	5710401	5710526	5709540	5709712	5712210	5712424	8326	2,0,4	2,2,2	12,6,4	2,3,0	274	149	0.0137814	0.177021	0.352,0.0,0.521	0.765,0.521,1.0	-0.471	6.18113	0.471	2.91131
2771	MFF	NA	chrNW_013185699.1	-	3413886	3414045	3407945	3408008	3416991	3417066	2771	29,29,49	4,6,4	29,24,45	0,0,2	308	149	3.17396e-05	0.002269	0.778,0.7,0.856	1.0,1.0,0.916	-0.194	14.9434	0.194	2.89901
5242	LOC106040060	NA	chrNW_013185740.1	-	3558249	3558330	3556806	3556949	3566533	3566609	5242	15,30,30	0,0,0	19,29,16	0,6,4	230	149	9.3055e-06	0.000886977	1.0,1.0,1.0	1.0,0.758,0.722	0.173	16.7135	0.173	2.89143
14913	PTPN4	NA	chrNW_013185682.1	-	6107276	6107318	6106806	6106895	6108300	6108388	14913	0,0,0	7,5,6	2,2,3	3,7,10	191	149	0.000222545	0.00940539	0.0,0.0,0.0	0.342,0.182,0.19	-0.238	12.1336	0.238	2.8878
10476	KIAA1107	NA	chrNW_013185732.1	-	3424326	3424464	3423172	3423302	3425233	3425416	10476	18,10,5	0,3,4	16,28,18	0,2,0	287	149	0.000870995	0.0247297	1.0,0.634,0.394	1.0,0.879,1.0	-0.284	10.165	0.284	2.88687
10301	YEATS2	NA	chrNW_013185730.1	+	2939419	2939578	2937314	2937554	2942071	2942175	10301	43,37,43	18,29,33	60,39,67	15,13,8	308	149	0.000327338	0.0126004	0.536,0.382,0.387	0.659,0.592,0.802	-0.249	11.5769	0.249	2.88266
6964	SRRM1	NA	chrNW_013185716.1	-	391544	391673	389706	389877	391958	392081	6964	4,1,4	4,0,1	2,12,13	0,0,0	278	149	0.00207576	0.045659	0.349,1.0,0.682	1.0,1.0,1.0	-0.323	8.91215	0.323	2.87862
8874	AIDA	NA	chrNW_013185667.1	+	4813224	4813236	4811099	4811206	4816064	4816187	8874	81,94,102	95,83,102	91115129	50,46,75	161	149	6.96405e-06	0.000721019	0.441,0.512,0.481	0.627,0.698,0.614	-0.168	17.1316	0.168	2.87812
11237	GRAMD1B	NA	chrNW_013185747.1	-	3590445	3590466	3581260	3581345	3597719	3597930	11237	0,10,0	1,3,4	1,0,2	0,2,0	170	149	0.00864599	0.127409	0.0,0.745,0.0	1.0,0.0,1.0	-0.418	6.85375	0.418	2.86487
3647	SYNRG	NA	chrNW_013185808.1	+	1800863	1801088	1798588	1798700	1803346	1803424	3647	59,59,24	10,3,0	102120107	0,0,0	374	149	5.09201e-07	0.000106161	0.702,0.887,1.0	1.0,1.0,1.0	-0.137	20.9053	0.137	2.86402
4869	MARK3	NA	chrNW_013185897.1	-	146218	146245	137985	138954	148650	148908	4869	7,1,3	2,10,0	6,3,8	0,0,2	176	149	0.00183395	0.0414017	0.748,0.078,1.0	1.0,1.0,0.772	-0.315	9.09083	0.315	2.86361
4340	ZBTB20	NA	chrNW_013185656.1	+	2708379	2708462	2647390	2647462	2752922	2753025	4340	10,11,6	3,8,1	12,8,6	0,0,2	232	149	0.000261942	0.0105923	0.682,0.469,0.794	1.0,1.0,0.658	-0.238	11.8985	0.238	2.83183
12639	EPHA6	NA	chrNW_013185656.1	+	11052350	11052506	10908538	10909202	11060367	11060703	12639	5,14,14	2,0,4	9,10,6	0,0,0	305	149	0.00075978	0.0227555	0.55,1.0,0.631	1.0,1.0,1.0	-0.273	10.3621	0.273	2.82886
10410	LOC106044284	NA	chrNW_013185820.1	-	808455	808540	806731	806817	809712	809910	10410	4,0,2	4,4,1	0,0,0	2,3,1	234	149	0.00218726	0.0475172	0.389,0.0,0.56	0.0,0.0,0.0	0.316	8.83666	0.316	2.79238
236	TRAPPC8	NA	chrNW_013185720.1	-	514993	515041	513494	513640	522298	522400	236	2,1,2	0,2,0	2,0,3	4,4,0	197	149	0.00306156	0.0599827	1.0,0.274,1.0	0.274,0.0,1.0	0.333	8.35151	0.333	2.78105
16067	FLNC	NA	chrNW_013185991.1	-	30418	30661	28133	28354	31709	31832	16067	340257230	158135159	232292253	79,51,77	392	149	2.55123e-05	0.00196412	0.45,0.42,0.355	0.527,0.685,0.555	-0.181	15.2585	0.181	2.76178
9931	STAG1	NA	chrNW_013185730.1	+	59869	59951	51003	51088	64611	64747	9931	1,3,1	2,4,3	11,2,2	1,2,1	231	149	0.00531275	0.0888665	0.244,0.326,0.177	0.876,0.392,0.563	-0.361	7.55633	0.361	2.72783
10896	LOC106040096	NA	chrNW_013185740.1	-	3334030	3334168	3333389	3333645	3340588	3340848	10896	1,0,1	0,1,0	3,6,1	1,5,12	287	149	0.00290051	0.0579338	1.0,0.0,1.0	0.609,0.384,0.041	0.322	8.42948	0.322	2.71429
15075	LRRC45	NA	chrNW_013185890.1	+	1049360	1049431	1048587	1048649	1049767	1049946	15075	5,10,3	0,0,0	8,6,7	6,0,1	220	149	0.000331439	0.0126368	1.0,1.0,1.0	0.475,1.0,0.826	0.233	11.559	0.233	2.69324
11933	METTL11B	NA	chrNW_013185760.1	-	2764114	2764364	2757624	2760334	2770188	2770364	11933	16,15,21	2,0,0	8,30,23	2,3,5	399	149	0.000461561	0.0164491	0.749,1.0,1.0	0.599,0.789,0.632	0.243	11.0812	0.243	2.69273
14	TTBK2	NA	chrNW_013185657.1	+	8081399	8081648	8076126	8076730	8093580	8094848	14	170130125	0,0,2	99,110,91	2,14,4	398	149	2.63615e-07	6.20788e-05	1.0,1.0,0.959	0.949,0.746,0.895	0.123	21.8551	0.123	2.68817
13051	LOC106047244	NA	chrNW_013185902.1	-	7183	7292	5170	5301	8052	8123	13051	2,4,6	0,0,2	2,3,2	1,6,0	258	149	0.00172301	0.0391919	1.0,1.0,0.634	0.536,0.224,1.0	0.291	9.18086	0.291	2.67163
10639	MRPS27	NA	chrNW_013185788.1	+	1551405	1551561	1547865	1548008	1554862	1555273	10639	22,27,31	3,0,6	25,15,53	0,0,0	305	149	1.53402e-05	0.00132544	0.782,1.0,0.716	1.0,1.0,1.0	-0.167	15.9923	0.167	2.67072
283	RUNX2	NA	chrNW_013185717.1	+	4514915	4515089	4475308	4475413	4524859	4525021	283	24,17,11	2,2,0	22,21,14	10,3,6	323	149	0.00156887	0.0366827	0.847,0.797,1.0	0.504,0.764,0.518	0.286	9.31606	0.286	2.66439
14193	DLGAP5	NA	chrNW_013185815.1	+	957777	958002	957398	957633	960054	960305	14193	6,4,0	0,4,1	5,6,10	2,0,0	374	149	0.0105446	0.146833	1.0,0.285,0.0	0.499,1.0,1.0	-0.405	6.56736	0.405	2.65978
5055	ANKRD29	NA	chrNW_013185713.1	-	1931466	1931493	1925970	1926069	1931584	1931683	5055	0,0,0	4,3,4	2,2,0	2,0,4	176	149	0.022803	0.254066	0.0,0.0,0.0	0.458,1.0,0.0	-0.486	5.45463	0.486	2.65095
16273	MARS	NA	chrNW_013186060.1	+	188574	188601	188411	188483	188723	188837	16273	42,23,28	141127112	88,110,78	148238154	176	149	1.37649e-06	0.000209261	0.201,0.133,0.175	0.335,0.281,0.3	-0.136	19.4706	0.136	2.648
13615	RAPGEF1	NA	chrNW_013185816.1	-	454011	454293	450959	451048	463590	463746	13615	84,50,76	5,8,2	120125111	3,0,0	431	149	8.85108e-06	0.000855256	0.853,0.684,0.929	0.933,1.0,1.0	-0.156	16.7857	0.156	2.61857
8320	WNK1	NA	chrNW_013185665.1	-	6995320	6995578	6992303	6993524	6998558	6998746	8320	25,7,9	3,3,2	32,13,27	2,1,0	407	149	0.00162349	0.0376411	0.753,0.461,0.622	0.854,0.826,1.0	-0.281	9.26669	0.281	2.60394
1605	TMPPE	NA	chrNW_013185765.1	-	1080289	1081736	1072817	1072925	1082768	1082828	1605	696649609	0,0,0	347492541	2,9,6	1596	149	6.67171e-08	2.14522e-05	1.0,1.0,1.0	0.942,0.836,0.894	0.109	23.8374	0.109	2.59827
7617	LOC106038551	NA	chrNW_013185722.1	-	2523750	2523810	2523543	2523654	2524280	2524427	7617	121125151	59,42,33	100,125,97	18,18,4	209	149	4.29264e-05	0.00291269	0.594,0.68,0.765	0.798,0.832,0.945	-0.179	14.5078	0.179	2.59689
2486	MTRR	NA	chrNW_013185702.1	+	3068510	3068696	3066569	3066803	3071960	3072078	2486	0,6,2	3,7,2	3,4,6	1,0,4	335	149	0.0205134	0.236662	0.0,0.276,0.308	0.572,1.0,0.4	-0.463	5.60729	0.463	2.59618
9680	KIFC3	NA	chrNW_013185676.1	+	1978884	1978950	1975837	1975870	1979331	1979475	9680	0,0,4	5,7,6	2,2,5	4,4,0	215	149	0.0112592	0.153402	0.0,0.0,0.316	0.257,0.257,1.0	-0.399	6.47275	0.399	2.58263
2515	KIAA1549L	NA	chrNW_013185679.1	+	5282440	5282788	5277891	5278021	5289379	5289477	2515	49,19,71	2,0,0	20,28,26	1,2,5	497	149	0.000150013	0.00703729	0.88,1.0,1.0	0.857,0.808,0.609	0.202	12.7026	0.202	2.56593
14329	CACUL1	NA	chrNW_013185844.1	+	665070	665166	650770	650897	670485	670588	14329	63,62,35	0,0,0	33,31,62	6,2,4	245	149	3.35067e-06	0.000422359	1.0,1.0,1.0	0.77,0.904,0.904	0.141	18.1871	0.141	2.56438
13603	ZNF536	NA	chrNW_013185734.1	+	2914608	2914725	2905628	2905750	2964207	2966379	13603	6,9,16	8,6,2	2,3,20	2,0,0	266	149	0.00126822	0.0323832	0.296,0.457,0.818	0.359,1.0,1.0	-0.263	9.62298	0.263	2.53084
8818	CLSTN1	NA	chrNW_013185820.1	-	1457977	1458007	1456343	1456539	1464666	1464789	8818	18,27,43	28,27,12	39,56,52	9,11,13	179	149	0.00158355	0.036929	0.349,0.454,0.749	0.783,0.809,0.769	-0.27	9.30262	0.27	2.51171
1325	DVL1	NA	chrNW_013185829.1	-	145195	145289	144088	144158	150957	151096	1325	5,14,6	2,4,6	10,26,8	0,1,3	243	149	0.00300331	0.0594229	0.605,0.682,0.38	1.0,0.941,0.621	-0.298	8.37923	0.298	2.49701
10224	SCLY	NA	chrNW_013185730.1	+	14929	15121	13906	14009	15983	16246	10224	27,22,18	2,0,8	12,19,34	0,0,1	341	149	0.000139972	0.0066445	0.855,1.0,0.496	1.0,1.0,0.937	-0.195	12.8026	0.195	2.4965
9142	TNRC6B	NA	chrNW_013185696.1	+	5527338	5527509	5526019	5526168	5529781	5529907	9142	1,1,0	6,1,3	2,0,6	0,4,2	320	149	0.0129842	0.16987	0.072,0.318,0.0	1.0,0.0,0.583	-0.398	6.2671	0.398	2.49431
15666	RC3H1	NA	chrNW_013185779.1	-	1019817	1019961	1019104	1019220	1021999	1022135	15666	9,13,12	7,2,0	6,11,7	0,0,1	293	149	0.000230312	0.00960434	0.395,0.768,1.0	1.0,1.0,0.781	-0.206	12.0841	0.206	2.48933
8852	SLC40A1	NA	chrNW_013185684.1	-	7203970	7204086	7200119	7200362	7209373	7209560	8852	2,12,7	2,2,2	4,7,12	0,1,1	265	149	0.0027221	0.0556941	0.36,0.771,0.663	1.0,0.797,0.871	-0.291	8.52106	0.291	2.47963
4235	OBSCN	NA	chrNW_013185705.1	+	1462104	1462368	1461305	1461569	1463815	1464079	4235	10,7,3	0,2,0	4,7,17	4,4,0	413	149	0.00338091	0.064248	1.0,0.558,1.0	0.265,0.387,1.0	0.302	8.20837	0.302	2.47893
4431	LOC106033455	NA	chrNW_013185677.1	-	3512120	3512287	3511443	3511638	3512523	3512682	4431	0,8,5	2,2,7	14,1,10	3,1,0	316	149	0.00945666	0.136017	0.0,0.654,0.252	0.688,0.32,1.0	-0.367	6.72445	0.367	2.46787
5526	LOC106036649	NA	chrNW_013185655.1	-	20136499	20136622	20134421	20134619	20138125	20138276	5526	13,4,35	0,0,2	24,20,27	3,3,6	272	149	0.000194635	0.00859399	1.0,1.0,0.906	0.814,0.785,0.711	0.199	12.3269	0.199	2.45306
8108	MYBL1	NA	chrNW_013185663.1	+	12427705	12427885	12425634	12425739	12429763	12432202	8108	5,0,7	1,3,5	16,12,9	2,3,1	329	149	0.0119496	0.161072	0.694,0.0,0.388	0.784,0.644,0.803	-0.383	6.38689	0.383	2.44618
3205	HNRNPA3	NA	chrNW_013185660.1	+	10086104	10086185	10085885	10085993	10087227	10087371	3205	4,1,7	3,0,2	4,8,10	0,0,0	230	149	0.00242777	0.0516063	0.463,1.0,0.694	1.0,1.0,1.0	-0.281	8.68615	0.281	2.44081
1871	ACOX1	NA	chrNW_013185685.1	-	6334573	6334734	6332750	6332858	6337835	6337996	1871	59,53,27	0,0,0	23,35,24	1,10,0	310	149	1.51663e-05	0.00131991	1.0,1.0,1.0	0.917,0.627,1.0	0.152	16.0088	0.152	2.43333
13616	RAPGEF1	NA	chrNW_013185816.1	-	454011	454293	452621	452714	463590	463746	13616	110,83,82	3,8,6	164176182	4,0,0	431	149	3.39594e-06	0.000422359	0.927,0.782,0.825	0.934,1.0,1.0	-0.133	18.1678	0.133	2.41631
12328	PEX5	NA	chrNW_013185931.1	-	207062	207179	206554	206647	207508	207599	12328	6,2,4	4,1,4	3,7,1	0,0,2	266	149	0.00329516	0.0631178	0.457,0.528,0.359	1.0,1.0,0.219	-0.292	8.24544	0.292	2.40767
6867	SLIT2	NA	chrNW_013185655.1	+	12709288	12709360	12705250	12705322	12712138	12712302	6867	13,24,20	4,0,4	26,24,12	0,0,0	221	149	9.97577e-05	0.00520909	0.687,1.0,0.771	1.0,1.0,1.0	-0.181	13.2912	0.181	2.40571
8500	TMEM80	NA	chrNW_013185898.1	+	982102	982175	977596	981332	982287	982380	8500	7,10,9	6,0,6	7,6,9	0,2,0	222	149	0.00102666	0.0280231	0.439,1.0,0.502	1.0,0.668,1.0	-0.242	9.92783	0.242	2.40253
4090	RIN2	NA	chrNW_013185774.1	-	52310	52473	48320	48513	56292	56387	4090	8,21,2	4,10,3	7,0,4	12,5,10	312	149	0.00284729	0.0572335	0.489,0.501,0.241	0.218,0.0,0.16	0.284	8.45619	0.284	2.40156
4580	MORF4L1	NA	chrNW_013185803.1	+	326420	326486	324588	324656	326901	326988	4580	4,4,8	12,16,15	0,0,2	8,3,17	215	149	8.37288e-05	0.0045917	0.188,0.148,0.27	0.0,0.0,0.075	0.177	13.5439	0.177	2.39727
687	LOC106037083	NA	chrNW_013185708.1	-	94483	94549	93916	94085	94790	94817	687	11,17,24	2,6,0	20,15,13	0,0,0	215	149	0.000110469	0.00564566	0.792,0.663,1.0	1.0,1.0,1.0	-0.182	13.1441	0.182	2.39222
561	DIAPH2	NA	chrNW_013185711.1	+	1157643	1157734	1155633	1155649	1158112	1158289	561	8,2,4	5,2,2	0,3,2	3,7,4	240	149	0.00651085	0.102484	0.498,0.383,0.554	0.0,0.21,0.237	0.329	7.26294	0.329	2.38951
15153	NEB	NA	chrNW_013185893.1	-	696719	696812	696340	696433	697465	697558	15153	0,0,0	22,15,9	6,11,11	58,36,40	242	149	1.14776e-06	0.00018883	0.0,0.0,0.0	0.06,0.158,0.145	-0.121	19.7327	0.121	2.38766
12050	GLB1	NA	chrNW_013185765.1	-	972256	972532	967909	969069	988161	989688	12050	2,1,0	0,0,8	2,3,4	0,0,0	425	149	0.00704469	0.108571	1.0,1.0,0.0	1.0,1.0,1.0	-0.333	7.14925	0.333	2.3807
15892	CLK2	NA	chrNW_013185964.1	+	183537	183628	183224	183304	184067	184690	15892	20,22,9	1,9,0	16,35,37	0,0,0	240	149	2.75972e-05	0.00204594	0.925,0.603,1.0	1.0,1.0,1.0	-0.157	15.1451	0.157	2.37778
15494	AAK1	NA	chrNW_013185922.1	+	367778	367880	354061	354181	373943	374048	15494	39,27,18	12,3,0	27,24,30	1,0,0	251	149	1.43952e-05	0.00126194	0.659,0.842,1.0	0.941,1.0,1.0	-0.147	16.0841	0.147	2.36436
8545	RTEL1	NA	chrNW_013185749.1	+	155083	155124	152695	152809	155556	155642	8545	13,14,13	6,2,0	4,15,14	0,0,0	190	149	9.60135e-05	0.00512498	0.63,0.846,1.0	1.0,1.0,1.0	-0.175	13.3464	0.175	2.33562
7416	IMPA2	NA	chrNW_013185687.1	+	4207696	4207805	4205327	4205373	4211246	4211355	7416	37,74,27	1,8,0	46,62,66	23,10,9	258	149	0.000727554	0.0222339	0.955,0.842,1.0	0.536,0.782,0.809	0.223	10.4247	0.223	2.3247
953	ADAMTS17	NA	chrNW_013185701.1	-	4729264	4729385	4721045	4721126	4739977	4740105	953	26,24,32	0,2,3	20,19,9	3,10,2	270	149	0.00117179	0.0309982	1.0,0.869,0.855	0.786,0.512,0.713	0.238	9.73707	0.238	2.31742
3170	FAN1	NA	chrNW_013185678.1	+	5610838	5610979	5606794	5608228	5611991	5612145	3170	17,16,20	9,7,0	15,20,26	1,0,2	290	149	0.00127588	0.0324646	0.493,0.54,1.0	0.885,1.0,0.87	-0.241	9.61429	0.241	2.31704
5785	SLC39A3	NA	chrNW_013185948.1	+	478178	478836	476685	477274	478930	479198	5785	14,12,17	2,0,1	14,11,13	4,7,1	807	149	0.00815871	0.12142	0.564,1.0,0.758	0.393,0.225,0.706	0.333	6.93744	0.333	2.31017
7309	MASTL	NA	chrNW_013185782.1	+	2453051	2453189	2451165	2451407	2453569	2453709	7309	72,39,62	9,3,4	67,67,69	0,0,2	287	149	3.72235e-06	0.000438289	0.806,0.871,0.889	1.0,1.0,0.947	-0.127	18.0354	0.127	2.29049
382	PCDH17	NA	chrNW_013185764.1	+	551482	551541	524740	527209	551685	551858	382	26,20,21	0,8,2	18,19,19	0,0,0	208	149	4.41173e-05	0.00295515	1.0,0.642,0.883	1.0,1.0,1.0	-0.158	14.4683	0.158	2.28599
7098	LOC106033401	NA	chrNW_013185677.1	-	1034625	1034780	1033137	1033285	1037939	1038046	7098	15,8,8	0,0,0	12,23,26	5,1,1	304	149	0.000423661	0.0152798	1.0,1.0,1.0	0.541,0.919,0.927	0.204	11.2048	0.204	2.28578
11163	CDON	NA	chrNW_013185747.1	-	287541	287670	285630	285837	288802	288977	11163	75101111	9,9,6	135107127	25,32,26	278	149	4.5518e-05	0.00298728	0.817,0.857,0.908	0.743,0.642,0.724	0.158	14.4232	0.158	2.27887
6826	FREM1	NA	chrNW_013185809.1	+	477671	477801	475382	475527	478012	478085	6826	8,6,7	0,0,0	16,1,12	0,4,1	279	149	0.00955661	0.137291	1.0,1.0,1.0	1.0,0.118,0.865	0.339	6.70929	0.339	2.27445
10708	USP28	NA	chrNW_013185736.1	+	3729301	3729397	3728212	3728398	3730372	3730551	10708	51,65,55	10,7,12	70,63,40	2,5,0	245	149	7.80232e-05	0.00437878	0.756,0.85,0.736	0.955,0.885,1.0	-0.166	13.6457	0.166	2.26519
7650	MAST4	NA	chrNW_013185694.1	+	6097996	6098197	6096009	6096242	6101031	6101261	7650	72,47,73	8,5,2	79,69,81	0,2,0	350	149	8.4419e-06	0.00083838	0.793,0.8,0.94	1.0,0.936,1.0	-0.134	16.854	0.134	2.25844
14527	MEF2A	NA	chrNW_013185701.1	+	4630019	4630043	4628242	4628433	4633625	4633752	14527	335275260	297288319	196194143	307327292	173	149	2.69915e-06	0.000368373	0.493,0.451,0.412	0.355,0.338,0.297	0.122	18.4991	0.122	2.25689
7644	AKT1	NA	chrNW_013185709.1	+	4053867	4054066	4049138	4049313	4079949	4080078	7644	10,3,11	6,14,6	15,19,10	10,4,0	348	149	0.0154973	0.193383	0.416,0.084,0.44	0.391,0.67,1.0	-0.374	6.01184	0.374	2.24843
12219	ZBTB41	NA	chrNW_013185767.1	+	2885276	2885365	2884099	2884205	2886096	2888910	12219	34,55,35	12,7,2	39,50,49	0,4,0	238	149	8.94924e-05	0.00486337	0.639,0.831,0.916	1.0,0.887,1.0	-0.167	13.4479	0.167	2.2458
14384	MYO1B	NA	chrNW_013185739.1	+	334023	334110	331148	331235	337256	337331	14384	100,125,69	19,34,24	49,30,52	26,38,24	236	149	0.000862606	0.0245495	0.769,0.699,0.645	0.543,0.333,0.578	0.22	10.179	0.22	2.23938
831	SRGAP3	NA	chrNW_013185704.1	+	707411	707739	706885	707035	709872	710137	831	44,43,37	0,0,1	31,39,43	2,1,6	477	149	6.1882e-05	0.00373468	1.0,1.0,0.92	0.829,0.924,0.691	0.159	13.9801	0.159	2.22284
14659	TNNT2	NA	chrNW_013185860.1	-	953384	953414	952595	952652	954024	954042	14659	8,15,4	0,0,0	24,20,9	0,4,4	179	149	0.000211279	0.00909482	1.0,1.0,1.0	1.0,0.806,0.652	0.181	12.2086	0.181	2.20975
6062	LOC106034684	NA	chrNW_013185685.1	-	3330576	3330963	3328902	3329312	3331174	3333300	6062	4,4,3	2,0,2	4,15,7	0,3,0	536	149	0.0071631	0.109871	0.357,1.0,0.294	1.0,0.582,1.0	-0.31	7.1252	0.31	2.20881
2658	CSRNP3	NA	chrNW_013185660.1	+	5805173	5806202	5803390	5803687	5814759	5816240	2658	14,8,10	0,1,0	2,5,10	2,1,0	1178	149	0.0104919	0.146833	1.0,0.503,1.0	0.112,0.387,1.0	0.335	6.57458	0.335	2.20249
15402	FHOD3	NA	chrNW_013185911.1	+	77782	78163	60179	60418	81678	81804	15402	436351432	131152158	554437490	126,103,74	530	149	2.72967e-05	0.00203623	0.483,0.394,0.435	0.553,0.544,0.651	-0.145	15.1609	0.145	2.19833
6197	LOC106032265	NA	chrNW_013185671.1	+	3747403	3747558	3744313	3746807	3747734	3747874	6197	6,2,8	2,2,2	27,23,27	0,4,1	304	149	0.0147867	0.187329	0.595,0.329,0.662	1.0,0.738,0.93	-0.361	6.07956	0.361	2.19472
4576	TRIM24	NA	chrNW_013185665.1	+	11224523	11224723	11220649	11220733	11225891	11226039	4576	4,1,4	1,0,2	0,3,1	4,6,0	349	149	0.00692664	0.107064	0.631,1.0,0.461	0.0,0.176,1.0	0.305	7.17363	0.305	2.18796
8904	GPR34	NA	chrNW_013185698.1	+	101785	101885	100803	100913	102695	105971	8904	7,7,5	7,0,2	7,8,8	2,0,0	249	149	0.00161055	0.0374133	0.374,1.0,0.599	0.677,1.0,1.0	-0.235	9.27823	0.235	2.18038
4589	NFATC2	NA	chrNW_013185657.1	-	3174153	3174241	3165906	3169661	3197818	3198514	4589	53,46,51	15,9,11	45,30,33	4,0,3	237	149	0.00027609	0.0110161	0.69,0.763,0.745	0.876,1.0,0.874	-0.184	11.8226	0.184	2.17535
13033	POSTN	NA	chrNW_013185794.1	-	1567361	1567448	1565278	1565320	1569598	1569679	13033	2,4,6	8,6,16	6,2,2	0,2,2	236	149	0.0200638	0.233695	0.136,0.296,0.191	1.0,0.387,0.387	-0.384	5.63926	0.384	2.16548
13225	BCAS3	NA	chrNW_013185892.1	-	719771	719922	705069	705194	736635	736900	13225	7,13,6	0,0,0	9,14,25	4,2,0	300	149	0.00156255	0.0366827	1.0,1.0,1.0	0.528,0.777,1.0	0.232	9.32188	0.232	2.16268
14579	STXBP5L	NA	chrNW_013185858.1	-	1052870	1052921	1039591	1039762	1060429	1060495	14579	4,1,0	28,23,26	3,10,14	36,23,22	200	149	0.000121978	0.00600557	0.096,0.031,0.0	0.058,0.245,0.322	-0.166	13.0011	0.166	2.15818
13613	RAPGEF1	NA	chrNW_013185816.1	-	452621	452714	450959	451048	463590	463746	13613	38,46,25	5,8,2	52,46,47	3,0,0	242	149	2.6721e-05	0.00201836	0.824,0.78,0.885	0.914,1.0,1.0	-0.142	15.1917	0.142	2.15722
6570	MYO9A	NA	chrNW_013185913.1	+	118963	119020	116125	116225	123158	123256	6570	27,17,13	3,4,3	11,17,32	0,0,2	206	149	0.00025603	0.0103882	0.867,0.755,0.758	1.0,1.0,0.92	-0.18	11.9314	0.18	2.14765
12390	COMMD6	NA	chrNW_013185775.1	+	445619	445642	445340	445381	446515	446684	12390	2,14,1	0,0,2	4,4,0	0,4,4	172	149	0.00499387	0.0852858	1.0,1.0,0.302	1.0,0.464,0.0	0.279	7.64563	0.279	2.13313
8615	LOC106041593	NA	chrNW_013185760.1	-	1666091	1666180	1659478	1659681	1666254	1666384	8615	7,2,4	0,1,1	0,12,3	2,2,1	238	149	0.00476264	0.0825387	1.0,0.556,0.715	0.0,0.79,0.653	0.276	7.71402	0.276	2.12907
14251	CCSER2	NA	chrNW_013185654.1	+	15211264	15211349	15203318	15203417	15219893	15220186	14251	29,56,40	7,0,4	63,32,57	0,0,0	234	149	2.10611e-05	0.00170908	0.725,1.0,0.864	1.0,1.0,1.0	-0.137	15.5351	0.137	2.1283
12098	HTRA2	NA	chrNW_013185793.1	+	2372103	2372136	2371662	2371857	2372567	2372676	12098	75,102,68	10,10,10	62,73,112	1,2,2	182	149	1.33673e-06	0.000205822	0.86,0.893,0.848	0.981,0.968,0.979	-0.109	19.5129	0.109	2.1269
3411	LOC106032479	NA	chrNW_013185672.1	-	3496746	3496921	3495342	3495429	3498923	3499386	3411	0,0,5	1,2,0	2,0,5	0,3,0	324	149	0.012315	0.163772	0.0,0.0,1.0	1.0,0.0,1.0	-0.333	6.34344	0.333	2.11237
145	MICAL3	NA	chrNW_013185665.1	+	5530617	5530668	5526836	5526931	5532541	5532649	145	5,11,10	23,21,18	0,4,2	14,15,39	200	149	0.000182202	0.00816511	0.139,0.281,0.293	0.0,0.166,0.037	0.17	12.4222	0.17	2.11177
15057	RPTOR	NA	chrNW_013185890.1	-	208733	208799	207894	208086	215106	215217	15057	16,4,12	4,3,0	10,10,8	0,0,1	215	149	0.000973162	0.0268684	0.735,0.48,1.0	1.0,1.0,0.847	-0.211	10.005	0.211	2.11106
8130	ARFGEF3	NA	chrNW_013185672.1	+	9071326	9071410	9067036	9067947	9072613	9072780	8130	0,1,0	4,19,9	4,3,5	16,19,9	233	149	7.1732e-05	0.00412202	0.0,0.033,0.0	0.138,0.092,0.262	-0.153	13.767	0.153	2.10635
5541	FBRSL1	NA	chrNW_013185666.1	+	7168980	7169141	7164706	7164960	7169232	7169468	5541	18,22,15	45,22,27	9,12,8	52,68,36	310	149	5.19921e-05	0.00325222	0.161,0.325,0.211	0.077,0.078,0.097	0.148	14.2313	0.148	2.10624
2259	FSD1L	NA	chrNW_013185744.1	-	1455170	1455193	1452766	1452888	1458568	1458670	2259	17,3,10	18,8,13	6,3,4	16,24,26	172	149	0.00103959	0.028184	0.45,0.245,0.4	0.245,0.098,0.118	0.211	9.90976	0.211	2.09096
12964	PPP1R21	NA	chrNW_013185792.1	+	917720	917815	915247	915306	919851	919904	12964	35,41,39	6,6,1	41,66,51	0,2,0	244	149	2.1944e-05	0.00175698	0.781,0.807,0.96	1.0,0.953,1.0	-0.135	15.4758	0.135	2.08924
10700	CACNB4	NA	chrNW_013185893.1	-	868390	868486	861942	862128	872335	872487	10700	4,19,17	2,0,4	6,9,6	0,0,0	245	149	0.00258528	0.0538857	0.549,1.0,0.721	1.0,1.0,1.0	-0.243	8.59546	0.243	2.0887
13705	MEIS1	NA	chrNW_013185831.1	-	869589	869685	867309	867535	869950	870040	13705	25,15,19	0,0,0	17,22,28	2,2,4	245	149	0.000125722	0.00613157	1.0,1.0,1.0	0.838,0.87,0.81	0.161	12.9575	0.161	2.08615
11285	DENND1A	NA	chrNW_013185748.1	-	1886686	1886746	1882090	1882179	1902311	1902443	11285	3,3,1	2,2,10	4,8,6	2,2,2	209	149	0.00873375	0.128387	0.517,0.517,0.067	0.588,0.74,0.681	-0.303	6.83918	0.303	2.07227
3005	ACOT9	NA	chrNW_013185715.1	-	4180708	4180735	4173891	4174062	4182356	4182448	3005	0,0,0	4,2,5	4,2,0	4,5,10	176	149	0.00235989	0.0503415	0.0,0.0,0.0	0.458,0.253,0.0	-0.237	8.72707	0.237	2.06831
4975	NEMP2	NA	chrNW_013185684.1	-	7479675	7479748	7478586	7478680	7479926	7480155	4975	124,117,68	1,7,3	72133106	7,18,19	222	149	5.25035e-06	0.000578501	0.988,0.918,0.938	0.873,0.832,0.789	0.117	17.5392	0.117	2.05208
1663	IFT122	NA	chrNW_013185704.1	-	498395	498533	497544	497709	498982	499185	1663	14,46,25	0,0,0	30,28,40	4,1,4	287	149	4.87482e-05	0.0030814	1.0,1.0,1.0	0.796,0.936,0.838	0.143	14.3243	0.143	2.04837
4366	PAPLN	NA	chrNW_013185657.1	+	7607474	7607627	7596460	7596557	7618563	7618626	4366	2,0,0	5,1,11	1,6,2	2,3,10	302	149	0.00107212	0.0289353	0.165,0.0,0.0	0.198,0.497,0.09	-0.207	9.86531	0.207	2.04212
5320	LOC106037617	NA	chrNW_013185713.1	+	3791397	3793794	3790940	3791019	3798625	3798734	5320	83,117,77	0,0,0	52,78,71	0,3,2	2546	149	0.00282931	0.0572042	1.0,1.0,1.0	1.0,0.603,0.675	0.241	8.46533	0.241	2.04015
5321	PIGB	NA	chrNW_013185678.1	+	3188615	3188720	3188051	3188308	3188890	3189021	5321	29,14,7	0,0,0	19,4,19	4,2,0	254	149	0.00283401	0.0572042	1.0,1.0,1.0	0.736,0.54,1.0	0.241	8.46294	0.241	2.03957
5040	PCNX	NA	chrNW_013185657.1	+	6637080	6637265	6632051	6632184	6644392	6644483	5040	0,7,4	6,0,0	2,7,2	0,0,0	334	149	0.0143309	0.183101	0.0,1.0,1.0	1.0,1.0,1.0	-0.333	6.12472	0.333	2.03953
9176	QPCT	NA	chrNW_013185659.1	-	6880895	6880995	6877634	6878205	6881880	6882057	9176	52,60,71	0,0,2	151149187	11,14,14	249	149	1.25556e-06	0.000200563	1.0,1.0,0.955	0.891,0.864,0.889	0.104	19.6032	0.104	2.03874
10241	VPS8	NA	chrNW_013185730.1	+	419866	419872	417249	417304	424595	424720	10241	8,22,7	47,41,48	2,4,5	68,63,51	155	149	5.60869e-05	0.00345438	0.141,0.34,0.123	0.027,0.058,0.086	0.144	14.122	0.144	2.03356
10455	KLHL35	NA	chrNW_013185777.1	+	1588933	1589824	1587037	1587312	1591382	1591567	10455	2,8,8	0,0,0	10,0,4	0,3,0	1040	149	0.014662	0.18633	1.0,1.0,1.0	1.0,0.0,1.0	0.333	6.09177	0.333	2.02856
16268	REEP2	NA	chrNW_013185674.1	-	59023	59144	58361	58475	60742	60819	16268	20,12,18	7,6,6	44,27,23	2,3,5	270	149	0.00278208	0.0564405	0.612,0.525,0.623	0.924,0.832,0.717	-0.238	8.48962	0.238	2.02053
8974	FN1	NA	chrNW_013185684.1	+	2605024	2605297	2602503	2602695	2606343	2606526	8974	329728793031	542458450	185418151802	425417505	422	149	1.14763e-06	0.00018883	0.682,0.689,0.704	0.606,0.606,0.558	0.102	19.7329	0.102	2.01276
5188	PITPNC1	NA	chrNW_013185685.1	+	2338803	2338922	2335331	2335395	2342353	2342546	5188	7,17,8	5,4,5	1,8,4	5,9,6	268	149	0.0102496	0.144821	0.438,0.703,0.471	0.1,0.331,0.27	0.304	6.60829	0.304	2.00892
15722	CHCHD7	NA	chrNW_013185728.1	+	883009	883108	882348	882422	883939	884179	15722	2,0,1	20,8,7	2,9,13	9,25,19	248	149	9.83029e-05	0.00517815	0.057,0.0,0.079	0.118,0.178,0.291	-0.15	13.3124	0.15	1.99686
15982	LOC106048662	NA	chrNW_013185972.1	-	245155	245335	244633	244790	246285	246416	15982	7,13,3	0,2,4	2,8,11	0,0,2	329	149	0.00302423	0.0595425	1.0,0.746,0.254	1.0,1.0,0.714	-0.238	8.36922	0.238	1.99187
234	IQCB1	NA	chrNW_013185660.1	-	914423	914523	913784	913957	915585	915679	234	20,21,23	0,1,0	15,41,37	6,2,2	249	149	0.000200852	0.0087084	1.0,0.926,1.0	0.599,0.925,0.917	0.162	12.2816	0.162	1.98962
2527	FAM98B	NA	chrNW_013185668.1	-	3449866	3449947	3449360	3449477	3456976	3457152	2527	30,15,37	2,2,5	34,18,31	0,0,0	230	149	7.9144e-05	0.00442102	0.907,0.829,0.827	1.0,1.0,1.0	-0.146	13.6252	0.146	1.98927
5091	UBR3	NA	chrNW_013185660.1	+	7123774	7123804	7123371	7123545	7125210	7125671	5091	0,2,0	41,52,32	0,11,8	24,48,30	179	149	2.50657e-06	0.000346021	0.0,0.031,0.0	0.0,0.16,0.182	-0.104	18.6059	0.104	1.93501
6664	LOC106034720	NA	chrNW_013185685.1	+	6050781	6050907	6050474	6050606	6051433	6051511	6664	23,16,15	0,0,0	12,15,4	2,4,0	275	149	0.000797721	0.0234819	1.0,1.0,1.0	0.765,0.67,1.0	0.188	10.2918	0.188	1.93486
7721	ASAP2	NA	chrNW_013185664.1	+	4149874	4150036	4147149	4147405	4150941	4151110	7721	60,108,71	11,11,4	83,83,89	4,0,2	311	149	6.97794e-05	0.00408805	0.723,0.825,0.895	0.909,1.0,0.955	-0.14	13.8068	0.14	1.93296
12356	ACYP2	NA	chrNW_013185774.1	+	1571588	1571696	1568256	1568366	1603027	1603084	12356	6,11,4	29,16,18	0,3,2	23,27,36	257	149	6.25107e-05	0.00375377	0.107,0.285,0.114	0.0,0.061,0.031	0.138	13.9655	0.138	1.92724
118	ANK2	NA	chrNW_013185723.1	-	2631782	2631818	2624964	2625189	2636016	2636120	118	36,22,27	21,15,7	10,22,31	23,34,23	185	149	0.00523688	0.0882116	0.58,0.542,0.756	0.259,0.343,0.521	0.252	7.57708	0.252	1.90942
15997	LOC106048704	NA	chrNW_013185974.1	-	230997	232462	227387	227511	237313	237459	15997	185125105	0,0,2	102,100,99	0,4,5	1614	149	0.00031057	0.012071	1.0,1.0,0.829	1.0,0.698,0.646	0.162	11.6528	0.162	1.88775
10695	LOC106041662	NA	chrNW_013185761.1	-	40186	48071	1661	1838	50852	50876	10695	400181194	0,0,0	269199205	8,0,0	8034	149	0.00169061	0.0387485	1.0,1.0,1.0	0.384,1.0,1.0	0.205	9.20824	0.205	1.88769
10053	POMT2	NA	chrNW_013185725.1	-	4079493	4079653	4076659	4076766	4081344	4081453	10053	91,109,68	28,18,27	67,96,120	11,10,9	309	149	0.000620657	0.0198247	0.61,0.745,0.548	0.746,0.822,0.865	-0.177	10.6539	0.177	1.88574
7343	DCUN1D4	NA	chrNW_013185664.1	+	10802585	10802615	10800166	10800335	10803957	10804072	7343	8,5,2	5,7,0	0,1,4	4,6,2	179	149	0.0378823	0.358806	0.571,0.373,1.0	0.0,0.122,0.625	0.399	4.72233	0.399	1.88421
11266	RC3H2	NA	chrNW_013185748.1	-	1609338	1609487	1608147	1608724	1610525	1610633	11266	35,43,39	21,26,10	45,45,33	2,8,10	298	149	0.00413151	0.0746157	0.455,0.453,0.661	0.918,0.738,0.623	-0.237	7.91911	0.237	1.87683
3020	CLASP2	NA	chrNW_013185765.1	-	1345478	1345586	1340750	1340857	1346512	1346683	3020	15,19,13	6,10,5	22,41,31	7,1,4	257	149	0.00409654	0.0743748	0.592,0.524,0.601	0.646,0.96,0.818	-0.236	7.93138	0.236	1.87181
6065	SLC43A3	NA	chrNW_013185679.1	-	4678	4771	4419	4559	4848	4925	6065	72,93,65	0,0,0	32,54,59	0,2,12	242	149	3.04139e-06	0.000397033	1.0,1.0,1.0	1.0,0.943,0.752	0.102	18.3268	0.102	1.86934
3911	PREPL	NA	chrNW_013185667.1	+	7870	7987	6532	6749	8416	8602	3911	3,0,4	1,4,0	0,2,1	1,4,2	266	149	0.0380145	0.359688	0.627,0.0,1.0	0.0,0.219,0.219	0.396	4.71731	0.396	1.86805
5487	PDPN	NA	chrNW_013185741.1	-	1867337	1867376	1866708	1866824	1867830	1867924	5487	17,18,16	9,14,13	19,43,24	6,6,9	188	149	0.00252616	0.0531335	0.6,0.505,0.494	0.715,0.85,0.679	-0.215	8.62884	0.215	1.8552
5386	TOPBP1	NA	chrNW_013185719.1	+	4784298	4784577	4783641	4783805	4784700	4784790	5386	10,9,20	5,14,7	2,2,12	7,13,15	428	149	0.00518705	0.0875497	0.41,0.183,0.499	0.09,0.051,0.218	0.244	7.59087	0.244	1.85217
12408	LOC106043906	NA	chrNW_013185657.1	+	11658177	11658325	11651312	11651372	11670926	11671056	12408	7,2,1	0,0,0	13,4,13	0,11,0	297	149	0.0105754	0.146833	1.0,1.0,1.0	1.0,0.154,1.0	0.282	6.56315	0.282	1.85081
1351	SREK1	NA	chrNW_013185694.1	+	5656308	5656432	5648998	5649086	5656721	5656837	1351	50,61,37	29,56,66	32,30,35	82,89,61	273	149	0.000657441	0.0205087	0.485,0.373,0.234	0.176,0.155,0.238	0.174	10.5709	0.174	1.83933
14471	AVL9	NA	chrNW_013185854.1	-	585914	586049	584902	585170	588798	589340	14471	96,63,81	19,0,2	97,104,89	1,0,0	284	149	2.94081e-06	0.000392187	0.726,1.0,0.955	0.981,1.0,1.0	-0.1	18.3754	0.1	1.83754
8364	TRAK2	NA	chrNW_013185739.1	-	3976396	3976450	3975784	3975855	3978021	3978431	8364	2,6,4	0,4,1	7,7,5	0,0,0	203	149	0.00530345	0.0888421	1.0,0.524,0.746	1.0,1.0,1.0	-0.243	7.55885	0.243	1.8368
9089	FAM126B	NA	chrNW_013185739.1	-	3837219	3837560	3832627	3832752	3838744	3838904	9089	20,16,32	2,0,0	23,45,46	3,2,7	490	149	0.00061343	0.0196461	0.753,1.0,1.0	0.7,0.872,0.666	0.172	10.6708	0.172	1.83538
7103	LOC106033401	NA	chrNW_013185677.1	-	1060209	1060365	1054837	1055032	1062942	1063134	7103	9,4,15	2,1,0	2,5,13	2,5,1	305	149	0.0100551	0.142576	0.687,0.661,1.0	0.328,0.328,0.864	0.276	6.63592	0.276	1.83152
3371	OSBPL3	NA	chrNW_013185661.1	-	3278855	3278963	3275926	3276061	3284018	3284149	3371	12,6,19	19,10,18	6,4,8	23,21,28	257	149	0.000823039	0.0238562	0.268,0.258,0.38	0.131,0.099,0.142	0.178	10.2468	0.178	1.82392
14609	OXNAD1	NA	chrNW_013185661.1	+	6085946	6086189	6083380	6083522	6089012	6089121	14609	65,66,62	0,0,0	26,59,46	2,2,4	392	149	0.000172173	0.00780302	1.0,1.0,1.0	0.832,0.918,0.814	0.145	12.5039	0.145	1.81306
104	LEF1	NA	chrNW_013185723.1	+	4803090	4803131	4802400	4802449	4815123	4816230	104	4,16,7	2,0,4	6,7,3	1,0,0	190	149	0.00266667	0.0549344	0.611,1.0,0.578	0.825,1.0,1.0	-0.212	8.55074	0.212	1.81276
10064	DTX2	NA	chrNW_013185758.1	+	1573824	1573956	1566519	1566578	1581138	1581209	10064	22,13,8	18,0,13	0,3,9	4,12,6	281	149	0.0310217	0.316812	0.393,1.0,0.246	0.0,0.117,0.443	0.36	5.01058	0.36	1.80381
5636	ZGRF1	NA	chrNW_013185723.1	+	2974546	2976713	2973990	2974176	2977018	2977101	5636	73,64,42	0,2,0	43,61,95	2,2,2	2316	149	0.00396971	0.073011	1.0,0.673,1.0	0.58,0.662,0.753	0.226	7.97675	0.226	1.80275
16117	PRDX4	NA	chrNW_013185715.1	+	4155566	4155613	4154576	4154611	4155963	4156085	16117	0,4,3	69,40,36	15,15,5	47,45,56	196	149	1.23309e-05	0.00110395	0.0,0.071,0.06	0.195,0.202,0.064	-0.11	16.3074	0.11	1.79381
4019	NOX4	NA	chrNW_013185681.1	+	6944530	6944591	6927355	6927418	6967643	6967725	4019	84,42,66	8,2,16	26,64,36	0,2,1	210	149	3.06541e-05	0.00221703	0.882,0.937,0.745	1.0,0.958,0.962	-0.119	14.9936	0.119	1.78423
10575	RBFOX2	NA	chrNW_013185696.1	-	3693636	3693767	3673118	3673343	3724612	3724671	10575	12,18,14	28,20,19	6,12,17	13,4,0	280	149	0.0263925	0.282516	0.186,0.324,0.282	0.197,0.615,1.0	-0.34	5.24373	0.34	1.78287
160	LOC106039708	NA	chrNW_013185736.1	+	371587	371619	361258	361319	377422	377502	160	6,7,18	0,0,0	2,7,6	4,1,0	181	149	0.0131944	0.171666	1.0,1.0,1.0	0.292,0.852,1.0	0.285	6.24393	0.285	1.77952
7845	LOC106037447	NA	chrNW_013185711.1	+	1719131	1719332	1563671	1563720	1761802	1761929	7845	8,4,12	0,0,0	0,6,6	4,0,0	350	149	0.0249393	0.272044	1.0,1.0,1.0	0.0,1.0,1.0	0.333	5.32544	0.333	1.77337
5322	PIGB	NA	chrNW_013185678.1	+	3188615	3188720	3188051	3188308	3189606	3189747	5322	21,7,5	1,1,0	12,6,12	4,3,0	254	149	0.0012625	0.0323297	0.925,0.804,1.0	0.638,0.54,1.0	0.184	9.6295	0.184	1.77183
1987	TNS3	NA	chrNW_013185880.1	-	1040312	1040351	1022312	1022354	1057608	1057646	1987	45,32,49	1,2,5	42,57,54	5,14,17	188	149	0.000224822	0.00941388	0.973,0.927,0.886	0.869,0.763,0.716	0.146	12.1189	0.146	1.76936
8839	RAB3GAP2	NA	chrNW_013185667.1	+	5643933	5643969	5641948	5642019	5644454	5644529	8839	2,1,2	3,0,1	6,5,8	0,0,0	185	149	0.0287781	0.30075	0.349,1.0,0.617	1.0,1.0,1.0	-0.345	5.11888	0.345	1.76601
11562	2021-03-07	NA	chrNW_013185811.1	-	10037	10086	7218	8164	12026	12140	11562	283312277	62,55,43	218313226	64,91,108	198	149	4.06857e-05	0.00277633	0.775,0.81,0.829	0.719,0.721,0.612	0.121	14.5851	0.121	1.7648
12526	KIAA1109	NA	chrNW_013185778.1	-	2356351	2356414	2354478	2354723	2356952	2357043	12526	26,42,39	12,9,10	21,59,45	2,0,9	212	149	0.00136238	0.0339465	0.604,0.766,0.733	0.881,1.0,0.778	-0.185	9.51965	0.185	1.76114
11724	LOC106041306	NA	chrNW_013185757.1	-	57925	58058	46856	46927	91841	92029	11724	15,4,1	40,53,13	15,8,18	15,29,24	282	149	0.000843445	0.0242339	0.165,0.038,0.039	0.346,0.127,0.284	-0.172	10.2114	0.172	1.75636
8421	MAP4K5	NA	chrNW_013186028.1	+	189146	189191	186409	186474	190129	190172	8421	153215162	179127135	170185235	98,83,66	194	149	0.000604218	0.0195597	0.396,0.565,0.48	0.571,0.631,0.732	-0.164	10.6926	0.164	1.75359
4291	LOC106030828	NA	chrNW_013185654.1	-	11158702	11158711	11156941	11157055	11159839	11159896	4291	33,37,20	34,22,54	70,103,86	27,49,46	158	149	0.00410202	0.0743748	0.478,0.613,0.259	0.71,0.665,0.638	-0.221	7.92945	0.221	1.75241
6713	ECI2	NA	chrNW_013185686.1	+	2744139	2744226	2729707	2729794	2747414	2747577	6713	49,47,43	24,29,15	66,73,112	19,11,24	236	149	0.00100774	0.0276324	0.563,0.506,0.644	0.687,0.807,0.747	-0.176	9.95466	0.176	1.75202
12079	TRIP13	NA	chrNW_013185765.1	+	1575318	1575421	1574897	1575041	1577154	1577320	12079	14,7,20	1,11,5	10,12,40	0,2,3	252	149	0.0104222	0.146398	0.892,0.273,0.703	1.0,0.78,0.887	-0.266	6.5842	0.266	1.7514
1140	HSDL2	NA	chrNW_013185790.1	+	1232441	1232636	1228615	1228714	1233125	1233197	1140	85,72,52	2,2,0	74,80,108	5,4,16	344	149	7.07684e-05	0.00411044	0.948,0.94,1.0	0.865,0.897,0.745	0.127	13.7865	0.127	1.75089
5955	TPM1	NA	chrNW_013185678.1	+	7354719	7354795	7354393	7354464	7355286	7355362	5955	11,17,25	29,26,56	3,7,8	39,32,38	225	149	0.000247123	0.0101991	0.201,0.302,0.228	0.048,0.127,0.122	0.145	11.9825	0.145	1.73746
13395	MSI2	NA	chrNW_013185808.1	+	1570229	1570337	1554426	1554501	1589879	1590034	13395	7,5,6	0,6,4	20,28,4	0,5,0	257	149	0.0246142	0.269232	1.0,0.326,0.465	1.0,0.765,1.0	-0.325	5.34436	0.325	1.73692
11259	RAB14	NA	chrNW_013185748.1	-	1108139	1108303	1102175	1102234	1108848	1109116	11259	7,19,9	5,16,3	17,14,26	2,6,3	313	149	0.0099364	0.141672	0.4,0.361,0.588	0.802,0.526,0.805	-0.261	6.65306	0.261	1.73645
2431	ADGRL2	NA	chrNW_013185680.1	+	3060420	3060459	3059170	3059356	3063387	3063571	2431	8,5,7	0,0,2	5,16,16	6,1,3	188	149	0.00246881	0.0523859	1.0,1.0,0.735	0.398,0.927,0.809	0.2	8.66197	0.2	1.73239
11568	2021-03-07	NA	chrNW_013185811.1	-	22482	22654	15447	16564	28104	28261	11568	13,20,13	2,4,0	3,28,15	0,0,0	321	149	0.0014181	0.0349003	0.751,0.699,1.0	1.0,1.0,1.0	-0.183	9.46183	0.183	1.73151
12441	SUV39H2	NA	chrNW_013185868.1	-	28852	28998	27217	27889	29222	29365	12441	1,6,2	6,0,0	2,1,2	0,0,0	295	149	0.0200821	0.233695	0.078,1.0,1.0	1.0,1.0,1.0	-0.307	5.63795	0.307	1.73085
12405	LOC106043906	NA	chrNW_013185657.1	+	11655897	11655949	11651312	11651372	11670926	11671056	12405	6,3,7	0,0,0	4,4,8	0,11,0	201	149	0.0105473	0.146833	1.0,1.0,1.0	1.0,0.212,1.0	0.263	6.56698	0.263	1.72712
1592	TENM3	NA	chrNW_013185689.1	-	5380827	5381106	5247695	5247905	5395581	5395884	1592	25,41,33	5,2,0	16,22,13	0,0,0	428	149	0.000650612	0.0203793	0.635,0.877,1.0	1.0,1.0,1.0	-0.163	10.5859	0.163	1.7255
7066	PHEX	NA	chrNW_013185715.1	+	3526361	3526588	3525278	3525365	3529769	3529838	7066	65,70,44	2,0,10	61,76,45	1,0,0	376	149	0.000116133	0.00583581	0.928,1.0,0.636	0.96,1.0,1.0	-0.132	13.0719	0.132	1.7255
11681	MAPK8IP3	NA	chrNW_013185755.1	-	1292096	1292108	1288157	1288215	1296753	1296872	11681	9,13,8	1,3,5	1,3,4	2,4,3	161	149	0.0296526	0.306022	0.893,0.8,0.597	0.316,0.41,0.552	0.337	5.0757	0.337	1.71051
4823	2021-09-07	NA	chrNW_013185821.1	-	12488	12509	9567	9703	16545	16671	4823	32,15,24	26,9,17	63,45,33	11,3,24	170	149	0.00412502	0.0746107	0.519,0.594,0.553	0.834,0.929,0.547	-0.215	7.92138	0.215	1.7031
8349	CAPRIN2	NA	chrNW_013185665.1	-	7931022	7931862	7925805	7925937	7933213	7933257	8349	4,4,7	0,0,0	1,5,8	3,0,0	989	149	0.0241782	0.265916	1.0,1.0,1.0	0.048,1.0,1.0	0.317	5.37015	0.317	1.70234
12367	PPIP5K2	NA	chrNW_013185807.1	-	501852	502026	500557	500627	504398	504572	12367	74,82,59	33,36,33	78,55,92	15,15,24	323	149	0.000873708	0.0247482	0.508,0.512,0.452	0.706,0.628,0.639	-0.167	10.1606	0.167	1.69681
12394	COMMD6	NA	chrNW_013185775.1	+	446515	446684	445619	445642	447714	447867	12394	69,93,39	2,3,8	119,45,43	2,0,0	318	149	0.0001196	0.00594168	0.942,0.936,0.696	0.965,1.0,1.0	-0.13	13.0295	0.13	1.69383
15316	KCNAB2	NA	chrNW_013185902.1	+	403310	403399	403058	403179	403594	404118	15316	18,14,19	4,0,3	7,4,3	0,0,0	238	149	0.000494109	0.0171134	0.738,1.0,0.799	1.0,1.0,1.0	-0.154	10.9829	0.154	1.69136
2485	MTRR	NA	chrNW_013185702.1	+	3068510	3068696	3066569	3066803	3071325	3071479	2485	0,8,2	5,5,13	2,5,7	6,0,3	335	149	0.0482472	0.422339	0.0,0.416,0.064	0.129,1.0,0.509	-0.386	4.37341	0.386	1.68814
10039	TESK2	NA	chrNW_013185675.1	+	7853198	7853247	7844512	7844634	7872466	7872613	10039	9,15,14	0,0,0	4,20,16	0,7,1	198	149	0.000132306	0.00635598	1.0,1.0,1.0	1.0,0.683,0.923	0.131	12.8838	0.131	1.68778
2342	PIGL	NA	chrNW_013185859.1	-	837781	837898	835914	836107	838050	838946	2342	5,2,7	1,0,1	6,2,7	0,2,4	266	149	0.00597032	0.0963119	0.737,1.0,0.797	1.0,0.359,0.495	0.227	7.38798	0.227	1.67707
3188	DAB2	NA	chrNW_013185700.1	+	2216010	2216142	2215783	2215882	2217932	2218016	3188	14,7,7	0,1,4	50,60,67	0,0,0	281	149	0.00884459	0.129226	1.0,0.788,0.481	1.0,1.0,1.0	-0.244	6.82099	0.244	1.66432
13221	BCAS3	NA	chrNW_013185892.1	-	515215	515430	492299	493203	681787	681885	13221	66,85,53	13,7,9	144226194	9,9,9	364	149	0.000561033	0.0186648	0.675,0.833,0.707	0.868,0.911,0.898	-0.154	10.7996	0.154	1.66314
16101	SMARCD3	NA	chrNW_013186000.1	-	90574	93739	82804	83022	94534	95292	16101	15081260916	15,15,8	13931094883	28,20,26	3314	149	0.000403494	0.0146848	0.819,0.791,0.837	0.691,0.711,0.604	0.147	11.2752	0.147	1.65745
5170	TTC21B	NA	chrNW_013185660.1	-	5850843	5851039	5848381	5848606	5851452	5851614	5170	10,8,10	0,0,8	4,4,12	0,0,0	345	149	0.00491316	0.0845373	1.0,1.0,0.351	1.0,1.0,1.0	-0.216	7.66913	0.216	1.65653
7929	SWT1	NA	chrNW_013185680.1	+	6268601	6268666	6257160	6257283	6273976	6277316	7929	13,10,3	4,0,2	8,14,11	0,0,2	214	149	0.00286797	0.0574073	0.694,1.0,0.511	1.0,1.0,0.793	-0.196	8.44575	0.196	1.65537
4824	FHIT	NA	chrNW_013185692.1	-	1139861	1139942	1070872	1070994	1162316	1162379	4824	6,0,2	3,5,14	0,1,0	3,10,9	230	149	0.00293798	0.0584192	0.564,0.0,0.085	0.0,0.061,0.0	0.196	8.41096	0.196	1.64855
6274	DMXL1	NA	chrNW_013185955.1	-	195941	196055	188708	188872	196445	196694	6274	2,0,0	3,5,3	4,0,2	0,4,4	263	149	0.0269096	0.28618	0.274,0.0,0.0	1.0,0.0,0.221	-0.316	5.21573	0.316	1.64817
5949	GPCPD1	NA	chrNW_013185856.1	-	777976	778052	775940	775982	784464	784549	5949	61,109,51	4,4,0	119,96,56	12,21,5	225	149	7.11883e-05	0.00411044	0.91,0.947,1.0	0.868,0.752,0.881	0.119	13.778	0.119	1.63958
588	LOC106030353	NA	chrNW_013185661.1	+	14292130	14292259	14290320	14290434	14292531	14292664	588	23,25,6	0,4,2	22,20,18	0,0,0	278	149	0.00383205	0.0708044	1.0,0.77,0.617	1.0,1.0,1.0	-0.204	8.02767	0.204	1.63764
16236	ARNT	NA	chrNW_013186022.1	+	224698	224764	224397	224611	224875	224975	16236	51,53,28	138136125	76,104,79	110162155	215	149	4.82475e-05	0.0030814	0.204,0.213,0.134	0.324,0.308,0.261	-0.114	14.3392	0.114	1.63467
11267	RC3H2	NA	chrNW_013185748.1	-	1609357	1609487	1608147	1608724	1610525	1610633	11267	43,67,55	21,26,10	66,58,43	2,8,10	279	149	0.0031793	0.0613882	0.522,0.579,0.746	0.946,0.795,0.697	-0.197	8.29707	0.197	1.63452
807	LOC106042928	NA	chrNW_013185788.1	-	1887764	1887875	1886541	1887084	1889695	1889761	807	2,6,0	0,0,4	3,9,8	0,0,0	260	149	0.0334204	0.331718	1.0,1.0,0.0	1.0,1.0,1.0	-0.333	4.90313	0.333	1.63274
2843	VWA3A	NA	chrNW_013185677.1	+	5161951	5162060	5161091	5161244	5163942	5164087	2843	8,0,1	0,4,0	1,4,3	0,0,0	258	149	0.0336779	0.332898	1.0,0.0,1.0	1.0,1.0,1.0	-0.333	4.89205	0.333	1.62905
10082	RBM33	NA	chrNW_013185726.1	+	420425	420632	406225	406864	422021	422210	10082	6,11,16	3,3,2	4,10,8	2,0,0	356	149	0.00444277	0.0788148	0.456,0.605,0.77	0.456,1.0,1.0	-0.208	7.81433	0.208	1.62538
2915	AXIN1	NA	chrNW_013185677.1	-	1899890	1900067	1898371	1898617	1903349	1903903	2915	18,9,10	10,11,10	18,13,2	2,2,2	326	149	0.0168973	0.204573	0.451,0.272,0.314	0.804,0.748,0.314	-0.276	5.88707	0.276	1.62483
8238	KCTD18	NA	chrNW_013185739.1	-	3623963	3624058	3623423	3623526	3625171	3625365	8238	15,17,3	0,2,0	3,14,11	0,3,4	244	149	0.000777736	0.0230064	1.0,0.838,1.0	1.0,0.74,0.627	0.157	10.3284	0.157	1.62156
8447	NF1	NA	chrNW_013185808.1	+	1250363	1250426	1247202	1247338	1252993	1253091	8447	16,9,8	0,0,10	13,25,14	0,0,0	212	149	0.0051299	0.0867747	1.0,1.0,0.36	1.0,1.0,1.0	-0.213	7.60685	0.213	1.62026
15698	LDB3	NA	chrNW_013185654.1	+	16724944	16725052	16723173	16723344	16732545	16732673	15698	6,1,3	8,17,9	12,10,17	20,14,5	257	149	0.00911986	0.132602	0.303,0.033,0.162	0.258,0.293,0.663	-0.239	6.77677	0.239	1.61965
4269	GLIS1	NA	chrNW_013185675.1	+	3509529	3509697	3502251	3502436	3518302	3518882	4269	57,70,58	2,0,10	59,38,40	0,0,0	317	149	4.69904e-05	0.00305056	0.931,1.0,0.732	1.0,1.0,1.0	-0.112	14.3773	0.112	1.61025
6392	CCNG1	NA	chrNW_013185683.1	-	5476490	5476708	5474528	5476115	5476822	5477017	6392	8,4,8	0,0,0	10,27,41	4,0,2	367	149	0.0039863	0.0731904	1.0,1.0,1.0	0.504,1.0,0.893	0.201	7.97073	0.201	1.60212
2519	HIC2	NA	chrNW_013185666.1	+	8749294	8749364	8727116	8729785	8773286	8773425	2519	6,8,2	3,4,0	5,12,17	2,0,0	219	149	0.000928133	0.0260441	0.576,0.576,1.0	0.63,1.0,1.0	-0.159	10.0734	0.159	1.60167
7639	APPBP2	NA	chrNW_013185892.1	+	901746	901814	901175	901265	902333	902458	7639	13,19,9	2,0,4	24,17,16	0,0,0	217	149	0.00309089	0.0602623	0.817,1.0,0.607	1.0,1.0,1.0	-0.192	8.33776	0.192	1.60085
13862	IFT172	NA	chrNW_013186029.1	+	113877	113970	111988	112096	115159	115237	13862	6,1,0	0,0,4	1,2,7	0,0,0	242	149	0.0358934	0.346515	1.0,1.0,0.0	1.0,1.0,1.0	-0.333	4.80014	0.333	1.59845
4942	LOC106047490	NA	chrNW_013185658.1	+	11962316	11962483	11961761	11961857	11963079	11964901	4942	0,0,0	16,10,26	2,2,4	4,7,15	316	149	0.000421377	0.0152432	0.0,0.0,0.0	0.191,0.119,0.112	-0.141	11.2126	0.141	1.58098
10713	TMEM25	NA	chrNW_013185736.1	+	3829270	3829402	3828907	3829198	3829514	3829545	10713	16,23,23	6,0,1	16,11,18	0,0,0	281	149	0.00121188	0.0315735	0.586,1.0,0.924	1.0,1.0,1.0	-0.163	9.68854	0.163	1.57923
6451	EYA1	NA	chrNW_013185663.1	+	10527659	10527781	10527229	10527344	10537967	10539599	6451	26,21,4	5,2,0	23,19,22	0,0,0	271	149	0.000328971	0.0126228	0.741,0.852,1.0	1.0,1.0,1.0	-0.136	11.5698	0.136	1.57349
3203	SPECC1	NA	chrNW_013185859.1	-	1096278	1096515	1094805	1094987	1104787	1104914	3203	2,5,4	12,13,0	0,1,2	2,5,6	386	149	0.038239	0.359793	0.06,0.129,1.0	0.0,0.072,0.114	0.334	4.70881	0.334	1.57274
5109	CTBP1	NA	chrNW_013185655.1	-	2217068	2217199	2214746	2214874	2221238	2221453	5109	19,22,34	0,0,0	22,21,23	10,0,0	280	149	0.000849089	0.0242799	1.0,1.0,1.0	0.539,1.0,1.0	0.154	10.2018	0.154	1.57108
12642	LSP1	NA	chrNW_013185781.1	-	1754630	1754711	1753821	1753936	1755369	1755510	12642	28,23,20	1,2,0	29,39,32	2,11,5	230	149	0.000446793	0.0160189	0.948,0.882,1.0	0.904,0.697,0.806	0.141	11.1281	0.141	1.56906
570	CARM1	NA	chrNW_013185909.1	+	625828	626006	614206	614317	637381	637467	570	12,13,17	6,0,2	15,15,22	2,0,0	327	149	0.00151625	0.0362751	0.477,1.0,0.795	0.774,1.0,1.0	-0.167	9.36528	0.167	1.564
13222	BCAS3	NA	chrNW_013185892.1	-	515249	515430	492299	493203	681787	681885	13222	66,85,53	13,7,9	147221191	9,9,9	330	149	0.000579736	0.0191808	0.696,0.846,0.727	0.881,0.917,0.906	-0.145	10.7523	0.145	1.55909
9452	TCF3	NA	chrNW_013185857.1	-	930573	930800	929802	929947	933582	933821	9452	12,2,10	17,8,12	9,10,17	9,10,0	376	149	0.0407117	0.374386	0.219,0.09,0.248	0.284,0.284,1.0	-0.337	4.61841	0.337	1.5564
237	TRAPPC8	NA	chrNW_013185720.1	-	551174	551258	548299	548389	554074	554283	237	3,5,4	55,32,51	3,30,15	56,37,37	233	149	0.000362368	0.0135578	0.034,0.091,0.048	0.033,0.341,0.206	-0.136	11.4303	0.136	1.55451
9872	ATP11C	NA	chrNW_013185711.1	+	2089594	2089690	2086085	2086239	2090771	2090948	9872	29,31,35	51,50,43	32,48,43	21,42,33	245	149	0.00104748	0.0283338	0.257,0.274,0.331	0.481,0.41,0.442	-0.157	9.89887	0.157	1.55412
16011	MAPK15	NA	chrNW_013185977.1	+	55233	55534	51943	52049	55999	56151	16011	35,51,18	2,0,8	28,28,21	0,2,0	450	149	0.00263566	0.0544824	0.853,1.0,0.427	1.0,0.823,1.0	-0.181	8.56762	0.181	1.55074
8268	SLC37A4	NA	chrNW_013185736.1	+	3901223	3901289	3899828	3899942	3902339	3902478	8268	42,41,54	39,38,57	18,28,28	38,39,70	215	149	0.000860695	0.0245495	0.427,0.428,0.396	0.247,0.332,0.217	0.152	10.1822	0.152	1.5477
12547	TOR3A	NA	chrNW_013185779.1	+	2289556	2289681	2287451	2287627	2290199	2295176	12547	89,70,81	12,7,5	91106113	3,1,3	274	149	6.96025e-05	0.00408805	0.801,0.845,0.898	0.943,0.983,0.953	-0.112	13.8105	0.112	1.54678
13223	BCAS3	NA	chrNW_013185892.1	-	515262	515430	493054	493203	681787	681885	13223	66,87,55	13,7,9	149230200	9,9,9	317	149	0.000477031	0.0168504	0.705,0.854,0.742	0.886,0.923,0.913	-0.14	11.0336	0.14	1.54471
12114	LRCH3	NA	chrNW_013185833.1	-	719674	719788	718931	719050	720290	720339	12114	73,61,50	0,7,10	73,66,54	0,2,1	263	149	9.17449e-05	0.00494106	1.0,0.832,0.739	1.0,0.949,0.968	-0.115	13.412	0.115	1.54238
6267	CCDC141	NA	chrNW_013185660.1	-	10849007	10849187	10848069	10848192	10851537	10851714	6267	14,12,8	0,0,0	10,13,28	0,8,0	329	149	0.00382193	0.0707264	1.0,1.0,1.0	1.0,0.424,1.0	0.192	8.03148	0.192	1.54204
13057	SRPK2	NA	chrNW_013185795.1	-	2051558	2051651	2051033	2051126	2052365	2052435	13057	21,36,22	45,60,54	14,20,14	69,87,71	242	149	0.000108853	0.00558687	0.223,0.27,0.201	0.111,0.124,0.108	0.117	13.1653	0.117	1.54034
7250	SFT2D2	NA	chrNW_013185656.1	-	4051028	4051087	4050291	4050321	4051201	4051237	7250	16,16,6	0,0,0	14,9,13	0,2,4	208	149	0.00259811	0.0538857	1.0,1.0,1.0	1.0,0.763,0.7	0.179	8.58832	0.179	1.53731
176	SLC6A6	NA	chrNW_013185839.1	-	576553	576589	556624	556864	580284	580369	176	5,6,3	0,8,0	8,4,6	0,0,0	185	149	0.00605649	0.0973741	1.0,0.377,1.0	1.0,1.0,1.0	-0.208	7.3673	0.208	1.5324
9090	FAM126B	NA	chrNW_013185739.1	-	3837392	3837560	3829203	3832752	3838744	3838904	9090	20,23,31	2,0,0	20,45,43	3,2,7	317	149	0.000446821	0.0160189	0.825,1.0,1.0	0.758,0.914,0.743	0.137	11.128	0.137	1.52454
16388	TTC38	NA	chrNW_013186175.1	-	17223	17395	15080	15254	17699	17781	16388	27,12,21	1,0,0	19,22,32	2,3,2	321	149	0.000989616	0.0272598	0.926,1.0,1.0	0.815,0.773,0.881	0.152	9.98084	0.152	1.51709
2774	MFF	NA	chrNW_013185699.1	-	3416991	3417066	3407945	3408008	3421041	3421130	2774	5,6,7	14,14,19	0,1,3	21,9,15	224	149	0.000609787	0.0196341	0.192,0.222,0.197	0.0,0.069,0.117	0.142	10.6794	0.142	1.51648
14109	STARD6	NA	chrNW_013185836.1	-	547642	547760	546132	546226	549105	549232	14109	9,15,6	8,1,9	4,4,3	0,3,0	267	149	0.0275794	0.291318	0.386,0.893,0.271	1.0,0.427,1.0	-0.292	5.18027	0.292	1.51264
2902	ZMYND11	NA	chrNW_013185726.1	+	2412725	2412770	2399285	2399445	2415591	2415753	2902	29,20,15	0,1,2	27,46,33	10,2,8	194	149	0.000480872	0.0169363	1.0,0.939,0.852	0.675,0.946,0.76	0.137	11.0221	0.137	1.51002
1524	PDCL	NA	chrNW_013185748.1	-	1602188	1602232	1601518	1601693	1602420	1602557	1524	2,2,2	2,0,2	3,4,8	0,0,2	193	149	0.0288129	0.30075	0.436,1.0,0.436	1.0,1.0,0.755	-0.294	5.11714	0.294	1.50444
2041	FOXN3	NA	chrNW_013185655.1	+	21055599	21055665	21007096	21007161	21066412	21066521	2041	12,15,14	9,12,12	19,15,8	1,5,5	215	149	0.0144934	0.184979	0.48,0.464,0.447	0.929,0.675,0.526	-0.246	6.10846	0.246	1.50268
10462	SLC39A10	NA	chrNW_013185739.1	+	1924458	1924611	1923919	1924079	1941016	1942081	10462	1,12,3	0,0,6	3,1,10	0,0,0	302	149	0.0202359	0.234589	1.0,1.0,0.198	1.0,1.0,1.0	-0.267	5.62694	0.267	1.50239
11272	RABGAP1	NA	chrNW_013185748.1	+	1660900	1661075	1660140	1660345	1661410	1661568	11272	61,45,44	25,23,29	67,70,80	25,15,13	324	149	0.00371693	0.0692097	0.529,0.474,0.411	0.552,0.682,0.739	-0.186	8.07167	0.186	1.50133
12293	LOC106039369	NA	chrNW_013185731.1	-	4230867	4231062	4230701	4230784	4231544	4231621	12293	0,18,10	3,0,0	9,7,2	0,0,0	344	149	0.0441042	0.395587	0.0,1.0,1.0	1.0,1.0,1.0	-0.333	4.50294	0.333	1.49948
14090	BBX	NA	chrNW_013185656.1	+	7338967	7339138	7278735	7278824	7346794	7346993	14090	4,7,9	2,3,2	17,12,14	1,1,2	320	149	0.023285	0.257773	0.482,0.521,0.677	0.888,0.848,0.765	-0.274	5.42446	0.274	1.4863
394	NID1	NA	chrNW_013185659.1	-	2243745	2243889	2242877	2243000	2247128	2247257	394	130108122	86,90,76	91142107	49,33,41	293	149	0.00163022	0.0377244	0.435,0.379,0.449	0.486,0.686,0.57	-0.16	9.26072	0.16	1.48171
11540	GTDC1	NA	chrNW_013185752.1	-	1950746	1950904	1949684	1949895	1953027	1953160	11540	7,6,3	1,0,3	2,6,5	0,0,0	307	149	0.0331916	0.330907	0.773,1.0,0.327	1.0,1.0,1.0	-0.3	4.91304	0.3	1.47391
10522	LOC106048157	NA	chrNW_013185944.1	+	24022	24175	19704	19882	29303	29400	10522	40,34,24	4,8,4	33,35,25	0,0,4	302	149	0.00223578	0.0482079	0.831,0.677,0.747	1.0,1.0,0.755	-0.167	8.805	0.167	1.47044
5681	2021-03-08	NA	chrNW_013185654.1	+	5900960	5901806	5900578	5900658	5903737	5903918	5681	17,27,12	14,14,15	21,30,33	5,6,15	995	149	0.00499927	0.0852858	0.154,0.224,0.107	0.386,0.428,0.248	-0.192	7.64407	0.192	1.46766
127	ANK2	NA	chrNW_013185723.1	-	2691643	2691667	2689557	2689656	2692143	2692329	127	8,0,1	26,25,17	10,10,5	21,15,24	173	149	0.00401836	0.0734558	0.209,0.0,0.048	0.291,0.365,0.152	-0.184	7.95918	0.184	1.46449
10795	PIGN	NA	chrNW_013185738.1	-	3365843	3365917	3363024	3363067	3367286	3367362	10795	63,76,70	2,2,0	51,81,99	8,5,9	223	149	5.87599e-05	0.00358227	0.955,0.962,1.0	0.81,0.915,0.88	0.104	14.0548	0.104	1.4617
12364	RTN4	NA	chrNW_013185774.1	-	1983867	1986315	1969357	1969565	1987142	1987199	12364	162515961511	17,18,29	203524292370	8,17,13	2597	149	5.42782e-05	0.00336021	0.846,0.836,0.749	0.936,0.891,0.913	-0.103	14.1693	0.103	1.45943
7574	SATB1	NA	chrNW_013185661.1	-	7050203	7050439	7046241	7046418	7053305	7053402	7574	0,0,8	2,8,0	8,1,11	0,3,2	385	149	0.022124	0.249025	0.0,0.0,1.0	1.0,0.114,0.68	-0.265	5.49824	0.265	1.45703
5261	HNRNPAB	NA	chrNW_013185674.1	+	4788175	4788328	4787973	4788082	4788406	4788491	5261	17,27,18	2,10,5	7,18,14	3,11,15	302	149	0.0149763	0.188736	0.807,0.571,0.64	0.535,0.447,0.315	0.24	6.06117	0.24	1.45468
4149	SLC39A13	NA	chrNW_013185657.1	+	11310629	11310688	11304963	11305940	11312091	11312391	4149	12,11,5	2,0,4	19,10,19	2,0,0	208	149	0.00597439	0.0963119	0.811,1.0,0.472	0.872,1.0,1.0	-0.196	7.38699	0.196	1.44785
7737	PLCE1	NA	chrNW_013185654.1	+	3365358	3365577	3365028	3365190	3366683	3366871	7737	12,32,9	2,0,4	52,40,48	1,2,0	368	149	0.0105135	0.146833	0.708,1.0,0.477	0.955,0.89,1.0	-0.22	6.57162	0.22	1.44576
12749	LOC106043213	NA	chrNW_013185793.1	-	209527	209608	206303	206649	212821	213100	12749	15,13,15	0,0,0	1,7,19	5,0,0	230	149	0.0335275	0.331958	1.0,1.0,1.0	0.115,1.0,1.0	0.295	4.89851	0.295	1.44506
12002	ASB5	NA	chrNW_013185763.1	+	804498	804606	783471	783764	806187	806338	12002	18,21,35	15,4,0	34,56,48	0,4,2	257	149	0.010539	0.146833	0.41,0.753,1.0	1.0,0.89,0.933	-0.22	6.56812	0.22	1.44499
6183	SZT2	NA	chrNW_013185680.1	-	663345	663460	661739	661853	663937	664106	6183	45,45,31	3,5,4	30,26,57	2,0,0	264	149	0.000200694	0.0087084	0.894,0.836,0.814	0.894,1.0,1.0	-0.117	12.2827	0.117	1.43708
13481	CCDC117	NA	chrNW_013185811.1	+	2003098	2003236	2001450	2001684	2003757	2004224	13481	53,34,28	3,10,4	29,60,56	3,2,0	287	149	0.00131194	0.0331017	0.902,0.638,0.784	0.834,0.94,1.0	-0.15	9.57408	0.15	1.43611
8139	TOP3B	NA	chrNW_013185666.1	-	8535683	8535774	8535219	8535374	8536681	8536795	8139	9,4,3	0,0,0	5,6,12	0,7,0	240	149	0.0104674	0.146833	1.0,1.0,1.0	1.0,0.347,1.0	0.218	6.57796	0.218	1.43399
782	CTDSPL	NA	chrNW_013185705.1	+	3411252	3411285	3404043	3404198	3422949	3423006	782	23,25,17	2,0,6	34,23,30	0,0,0	182	149	0.000541088	0.0182541	0.904,1.0,0.699	1.0,1.0,1.0	-0.132	10.8519	0.132	1.43244
5713	TMTC1	NA	chrNW_013185665.1	-	7665930	7666068	7665394	7665517	7666462	7666607	5713	19,24,15	0,0,0	12,25,25	8,0,0	287	149	0.00496647	0.0850889	1.0,1.0,1.0	0.438,1.0,1.0	0.187	7.65356	0.187	1.43122
9159	KIF1B	NA	chrNW_013185820.1	+	1676400	1676530	1676169	1676255	1676852	1677015	9159	34,60,46	4,1,4	45,63,90	0,0,0	279	149	0.000214799	0.00918058	0.819,0.97,0.86	1.0,1.0,1.0	-0.117	12.1847	0.117	1.42561
1855	ADAM19	NA	chrNW_013185674.1	-	8128988	8129166	8128220	8128310	8130135	8130275	1855	1,1,1	0,0,4	10,10,4	0,0,0	327	149	0.0373269	0.356073	1.0,1.0,0.102	1.0,1.0,1.0	-0.299	4.74364	0.299	1.41835
16221	LOC106049496	NA	chrNW_013186050.1	+	184843	185001	183466	183551	191544	191638	16221	3,9,9	4,2,0	2,5,5	0,2,0	307	149	0.00755908	0.114482	0.267,0.686,1.0	1.0,0.548,1.0	-0.198	7.04757	0.198	1.39542
6911	TLK2	NA	chrNW_013185864.1	-	1011300	1011582	1007221	1007293	1013986	1014052	6911	1,2,4	1,4,1	4,0,0	5,3,9	431	149	0.0229867	0.25562	0.257,0.147,0.58	0.217,0.0,0.0	0.256	5.44306	0.256	1.39342
5862	PRPF39	NA	chrNW_013185927.1	-	317771	317840	317505	317668	318018	318135	5862	15,22,9	0,4,3	11,4,14	0,0,1	218	149	0.00148744	0.0361621	1.0,0.79,0.672	1.0,1.0,0.905	-0.148	9.39296	0.148	1.39016
10306	YEATS2	NA	chrNW_013185730.1	+	2946045	2946219	2944815	2944923	2948585	2948747	10306	28,30,19	0,0,8	44,53,48	0,0,0	323	149	0.00234911	0.0502902	1.0,1.0,0.523	1.0,1.0,1.0	-0.159	8.73367	0.159	1.38865
5578	SEMA3A	NA	chrNW_013185693.1	-	4812747	4812789	4806969	4807127	4815606	4815698	5578	118115105	19,25,13	65,82,49	9,2,0	191	149	0.000231799	0.00963289	0.829,0.782,0.863	0.849,0.97,1.0	-0.115	12.0748	0.115	1.38861
6010	FRAS1	NA	chrNW_013186030.1	-	92199	92343	91747	91882	95080	95228	6010	24,19,12	0,8,0	12,10,6	0,0,0	293	149	0.00170809	0.0390428	1.0,0.547,1.0	1.0,1.0,1.0	-0.151	9.1934	0.151	1.3882
927	ZNF143	NA	chrNW_013185750.1	-	2114882	2115062	2113399	2113627	2117194	2117320	927	22,23,19	4,1,1	17,9,27	0,0,0	329	149	0.00235641	0.0503415	0.714,0.912,0.896	1.0,1.0,1.0	-0.159	8.72919	0.159	1.38794
4401	PCNXL2	NA	chrNW_013185659.1	-	1103427	1103519	1093176	1093286	1117650	1117683	4401	22,9,34	0,0,0	23,22,8	2,3,1	241	149	0.00218405	0.0475172	1.0,1.0,1.0	0.877,0.819,0.832	0.157	8.83878	0.157	1.38769
2565	NAV2	NA	chrNW_013185679.1	+	715670	715736	714113	714581	716973	717018	2565	4,4,12	0,4,1	9,28,9	0,1,0	215	149	0.0117336	0.158338	1.0,0.409,0.893	1.0,0.951,1.0	-0.216	6.41321	0.216	1.38525
6745	INPP5J	NA	chrNW_013185914.1	+	198100	198238	197647	197837	198613	198706	6745	12,16,4	0,0,6	2,11,10	0,0,0	287	149	0.0208576	0.239463	1.0,1.0,0.257	1.0,1.0,1.0	-0.248	5.58328	0.248	1.38465
11262	TBC1D12	NA	chrNW_013185654.1	-	3407822	3407879	3402325	3402441	3415070	3415194	11262	20,30,20	29,24,38	15,15,11	39,44,39	206	149	0.00312963	0.0607219	0.333,0.475,0.276	0.218,0.198,0.169	0.166	8.31979	0.166	1.38109
7582	SETD2	NA	chrNW_013185891.1	+	803568	804210	800950	801079	813201	813250	7582	22,11,20	0,0,0	5,28,10	4,0,0	791	149	0.028873	0.30075	1.0,1.0,1.0	0.191,1.0,1.0	0.27	5.11414	0.27	1.38082
7554	MACF1	NA	chrNW_013185716.1	-	795733	795751	793403	793521	796535	796610	7554	69,73,73	43,42,45	108142158	48,37,49	167	149	0.000712701	0.0219475	0.589,0.608,0.591	0.667,0.774,0.742	-0.132	10.4544	0.132	1.37998
4400	PCNXL2	NA	chrNW_013185659.1	-	1093176	1093286	1090984	1091081	1103427	1103519	4400	38,20,57	1,6,1	43,50,22	0,0,0	259	149	0.00103055	0.0280563	0.956,0.657,0.97	1.0,1.0,1.0	-0.139	9.92237	0.139	1.37921
3187	MLLT10	NA	chrNW_013185661.1	-	12144375	12144430	12130858	12130968	12158949	12159049	3187	31,31,28	17,5,4	43,41,33	4,2,3	204	149	0.00273936	0.0559519	0.571,0.819,0.836	0.887,0.937,0.889	-0.162	8.51195	0.162	1.37894
1617	CFAP97	NA	chrNW_013185689.1	+	4231128	4231396	4225601	4230414	4232049	4232934	1617	7,3,7	0,1,0	4,8,7	1,4,0	417	149	0.00378836	0.0702134	1.0,0.517,1.0	0.588,0.417,1.0	0.171	8.04421	0.171	1.37556
11431	MICAL2	NA	chrNW_013185750.1	-	710283	710502	700523	700710	712003	712108	11431	27,29,18	8,0,0	22,24,20	0,0,0	368	149	0.00118476	0.0311355	0.577,1.0,1.0	1.0,1.0,1.0	-0.141	9.72119	0.141	1.37069
4128	CAB39L	NA	chrNW_013185688.1	+	1703127	1703276	1679609	1679825	1715291	1715456	4128	6,19,7	0,0,0	16,1,6	0,4,0	298	149	0.0409242	0.376052	1.0,1.0,1.0	1.0,0.111,1.0	0.296	4.6109	0.296	1.36483
6858	TAF4	NA	chrNW_013185749.1	+	2470246	2470361	2469754	2469902	2470986	2471156	6858	5,13,4	0,0,6	5,3,18	0,0,0	264	149	0.020128	0.233788	1.0,1.0,0.273	1.0,1.0,1.0	-0.242	5.63465	0.242	1.36359
15801	MYRF	NA	chrNW_013185951.1	-	258370	258451	256316	256402	259124	259193	15801	0,0,0	12,6,8	0,3,5	2,10,15	230	149	0.000251929	0.0102914	0.0,0.0,0.0	0.0,0.163,0.178	-0.114	11.9547	0.114	1.36284
6035	PNPLA6	NA	chrNW_013186045.1	+	118909	118972	118307	118822	119714	119802	6035	16,9,12	5,5,0	10,7,7	0,0,2	212	149	0.00209198	0.0457644	0.692,0.559,1.0	1.0,1.0,0.711	-0.153	8.90092	0.153	1.36184
519	ARVCF	NA	chrNW_013185666.1	+	7818893	7818947	7817501	7817592	7823146	7823238	519	18,22,13	0,0,0	8,19,19	8,0,0	203	149	0.00741008	0.112795	1.0,1.0,1.0	0.423,1.0,1.0	0.192	7.07629	0.192	1.35865
114	ANK2	NA	chrNW_013185723.1	-	2600733	2602710	2595479	2595554	2605144	2605166	114	82,63,40	17,10,17	65,66,44	4,1,11	2126	149	0.0402394	0.371464	0.253,0.306,0.142	0.532,0.822,0.219	-0.291	4.63525	0.291	1.34886
1391	MAP4	NA	chrNW_013185891.1	+	376660	376789	374045	374365	378472	378565	1391	37,53,18	38,32,31	22,14,32	61,36,53	278	149	0.00269144	0.0552551	0.343,0.47,0.237	0.162,0.172,0.244	0.157	8.5374	0.157	1.34037
15355	SH3GLB2	NA	chrNW_013185903.1	+	533911	533935	525462	525555	536650	536740	15355	7,3,3	15,26,23	8,9,7	18,18,5	173	149	0.0136239	0.175749	0.287,0.09,0.101	0.277,0.301,0.547	-0.216	6.19772	0.216	1.33871
1035	SGCG	NA	chrNW_013185743.1	-	903561	903602	902881	903076	929965	930058	1035	2,0,4	2,3,1	2,1,0	8,3,4	190	149	0.0349901	0.339613	0.44,0.0,0.758	0.164,0.207,0.0	0.276	4.83691	0.276	1.33499
6129	SNX14	NA	chrNW_013185691.1	-	2141444	2141577	2135874	2136076	2148363	2148422	6129	7,9,1	0,0,4	6,7,9	0,0,0	282	149	0.0432061	0.388985	1.0,1.0,0.117	1.0,1.0,1.0	-0.294	4.53262	0.294	1.33259
11151	STS	NA	chrNW_013185746.1	-	965812	965910	965469	965526	966300	966477	11151	0,0,0	3,2,4	0,2,4	3,10,3	247	149	0.00684447	0.106462	0.0,0.0,0.0	0.0,0.108,0.446	-0.185	7.19085	0.185	1.33031
4790	IKZF5	NA	chrNW_013185727.1	-	1203334	1203436	1200206	1202301	1206336	1206519	4790	1,1,2	6,3,4	2,2,4	1,2,4	251	149	0.0324703	0.32688	0.09,0.165,0.229	0.543,0.372,0.372	-0.268	4.94474	0.268	1.32519
11416	TEAD1	NA	chrNW_013185750.1	-	429189	429252	421379	421391	429340	429403	11416	71,90,98	26,29,19	74,65,117	8,8,18	212	149	0.00123499	0.0318289	0.657,0.686,0.784	0.867,0.851,0.82	-0.137	9.66128	0.137	1.3236
12462	LOC106042308	NA	chrNW_013185774.1	-	1382698	1382817	1381424	1381931	1383621	1383712	12462	0,7,1	2,8,0	18,11,22	4,5,3	268	149	0.0244893	0.268354	0.0,0.327,1.0	0.714,0.55,0.803	-0.247	5.35171	0.247	1.32187
15500	AAK1	NA	chrNW_013185922.1	+	369516	369618	367778	367880	370397	370508	15500	27,37,27	0,0,2	12,27,24	0,2,8	251	149	0.000495947	0.0171134	1.0,1.0,0.889	1.0,0.889,0.64	0.12	10.9775	0.12	1.3173
12272	CMYA5	NA	chrNW_013185770.1	-	1064272	1064295	1062161	1062283	1065997	1066231	12272	24,4,9	9,0,0	32,48,23	0,0,0	172	149	0.000119724	0.00594168	0.698,1.0,1.0	1.0,1.0,1.0	-0.101	13.028	0.101	1.31583
409	2021-03-01	NA	chrNW_013185671.1	-	7482524	7482664	7438056	7438107	7546886	7546965	409	7,7,9	0,0,1	22,27,19	8,2,0	289	149	0.000535034	0.0182033	1.0,1.0,0.823	0.586,0.874,1.0	0.121	10.8681	0.121	1.31504
7713	RPRD2	NA	chrNW_013186135.1	+	2020	2098	602	726	3391	3444	7713	7,5,4	0,0,6	4,7,3	0,0,0	227	149	0.0197482	0.231391	1.0,1.0,0.304	1.0,1.0,1.0	-0.232	5.66214	0.232	1.31362
3823	PPP1R12A	NA	chrNW_013185658.1	+	2547938	2548061	2544445	2544540	2549923	2550088	3823	126,77,114	4,2,9	74,65,77	7,10,13	272	149	0.000686961	0.0212092	0.945,0.955,0.874	0.853,0.781,0.764	0.125	10.5075	0.125	1.31344
7425	CAPN3	NA	chrNW_013185657.1	-	8347063	8347133	8346075	8346194	8352683	8355163	7425	10,20,16	2,0,4	8,18,17	0,0,0	219	149	0.0040167	0.0734558	0.773,1.0,0.731	1.0,1.0,1.0	-0.165	7.95977	0.165	1.31336
13484	SUSD2	NA	chrNW_013185811.1	-	2188556	2188642	2187696	2187965	2189742	2189944	13484	5,5,1	0,0,0	9,1,5	0,0,6	235	149	0.0153775	0.19278	1.0,1.0,1.0	1.0,1.0,0.346	0.218	6.02304	0.218	1.31302
1896	SMIM5	NA	chrNW_013185685.1	+	6102887	6103040	6095957	6096259	6104682	6104836	1896	9,22,9	0,1,4	5,28,36	7,6,9	302	149	0.0359855	0.346581	1.0,0.916,0.526	0.261,0.697,0.664	0.273	4.79644	0.273	1.30943
11486	ELF2	NA	chrNW_013185751.1	+	375445	375611	374305	374501	391857	391971	11486	11,11,10	0,0,0	28,23,38	0,5,2	315	149	0.00139389	0.0344456	1.0,1.0,1.0	1.0,0.685,0.9	0.138	9.48667	0.138	1.30916
15099	IL1RAPL2	NA	chrNW_013185714.1	+	1175389	1175533	1169741	1169887	1179230	1179401	15099	9,11,7	0,0,6	7,6,10	0,0,0	293	149	0.0131412	0.171274	1.0,1.0,0.372	1.0,1.0,1.0	-0.209	6.24976	0.209	1.3062
1219	FAM49A	NA	chrNW_013185664.1	-	7938109	7938189	7927405	7927527	7938377	7938463	1219	6,7,17	44,59,38	11,18,27	36,31,30	229	149	0.00188078	0.042142	0.081,0.072,0.225	0.166,0.274,0.369	-0.144	9.05446	0.144	1.30384
6074	BTRC	NA	chrNW_013185654.1	+	222247	222325	201699	201807	232951	233041	6074	10,14,17	3,16,4	33,20,23	2,6,3	227	149	0.0153733	0.19278	0.686,0.365,0.736	0.915,0.686,0.834	-0.216	6.02343	0.216	1.30106
13622	SETX	NA	chrNW_013185816.1	-	748973	749130	748030	748132	749702	749870	13622	43,14,21	0,0,8	28,19,17	0,0,0	306	149	0.00208443	0.0457644	1.0,1.0,0.561	1.0,1.0,1.0	-0.146	8.90613	0.146	1.3003
1897	SMIM5	NA	chrNW_013185685.1	+	6102899	6103040	6095957	6096259	6104682	6104836	1897	9,22,9	0,1,4	5,28,36	7,6,9	290	149	0.0350874	0.340113	1.0,0.919,0.536	0.268,0.706,0.673	0.269	4.8329	0.269	1.30005
1990	ILF2	NA	chrNW_013186008.1	+	116261	116327	116081	116184	116441	116558	1990	5,9,9	1,4,0	3,2,18	0,0,0	215	149	0.0125432	0.165582	0.776,0.609,1.0	1.0,1.0,1.0	-0.205	6.31695	0.205	1.29498
8925	TMEM39A	NA	chrNW_013185656.1	-	580356	580437	575966	576157	586917	587059	8925	0,2,0	31,26,21	4,2,6	19,27,17	230	149	0.000153044	0.00706944	0.0,0.047,0.0	0.12,0.046,0.186	-0.102	12.6738	0.102	1.29272
341	MEAF6	NA	chrNW_013185716.1	-	3063090	3063124	3061789	3062615	3067020	3067210	341	20,32,26	0,0,0	14,19,20	3,0,4	183	149	0.00131785	0.0331076	1.0,1.0,1.0	0.792,1.0,0.803	0.135	9.5676	0.135	1.29163
6682	SLAIN2	NA	chrNW_013185664.1	+	10511303	10511381	10506389	10506527	10515733	10516052	6682	24,12,6	35,35,23	17,20,28	20,19,29	227	149	0.00549198	0.0908081	0.31,0.184,0.146	0.358,0.409,0.388	-0.172	7.50846	0.172	1.29145
16416	PRKD1	NA	chrNW_013185668.1	-	7078673	7078697	7069263	7069474	7081565	7081726	16416	7,0,2	13,8,7	5,5,13	7,8,12	173	149	0.0215224	0.245009	0.317,0.0,0.197	0.381,0.35,0.483	-0.233	5.53802	0.233	1.29036
13220	BCAS3	NA	chrNW_013185892.1	-	508139	508205	492299	493203	515262	515430	13220	3,2,0	1,3,3	2,1,0	8,11,14	215	149	0.0326369	0.327989	0.675,0.316,0.0	0.148,0.059,0.0	0.261	4.93735	0.261	1.28865
5724	PRRC2B	NA	chrNW_013185816.1	+	399144	399339	398037	398120	399780	399867	5724	184191207	55,37,28	162214179	9,29,18	344	149	0.00155326	0.0365877	0.592,0.691,0.762	0.886,0.762,0.812	-0.138	9.33049	0.138	1.28761
6224	LOC106046375	NA	chrNW_013185654.1	-	4830847	4831013	4827637	4829050	4841727	4842024	6224	32,50,52	4,2,4	34,14,23	0,0,1	315	149	0.000400038	0.0146477	0.791,0.922,0.86	1.0,1.0,0.916	-0.114	11.2876	0.114	1.28678
9600	ECHDC1	NA	chrNW_013185672.1	-	3924192	3924414	3914396	3914449	3928742	3928826	9600	18,19,11	4,2,0	6,16,6	0,1,0	371	149	0.00198455	0.0440564	0.644,0.792,1.0	1.0,0.865,1.0	-0.143	8.97697	0.143	1.28371
13150	RUSC2	NA	chrNW_013185965.1	-	40692	40798	20601	22680	55228	55480	13150	19,26,16	0,1,0	33,13,8	0,5,1	255	149	0.00541635	0.0900309	1.0,0.938,1.0	1.0,0.603,0.824	0.17	7.52846	0.17	1.27984
76	LOC106038668	NA	chrNW_013185723.1	-	4855084	4855113	4854547	4854616	4855652	4855814	76	8,3,4	10,19,24	2,0,4	20,35,32	178	149	0.00340647	0.0645294	0.401,0.117,0.122	0.077,0.0,0.095	0.156	8.19751	0.156	1.27881
13583	DDHD1	NA	chrNW_013185815.1	+	1649556	1649638	1648831	1648933	1653996	1654125	13583	0,0,0	6,5,10	2,4,0	3,9,8	231	149	0.00636703	0.101068	0.0,0.0,0.0	0.301,0.223,0.0	-0.175	7.29516	0.175	1.27665
4334	ZBTB20	NA	chrNW_013185656.1	+	2708379	2708462	2631486	2631562	2731011	2731126	4334	21,12,18	0,0,8	21,13,15	0,0,0	232	149	0.00149793	0.0362548	1.0,1.0,0.591	1.0,1.0,1.0	-0.136	9.38282	0.136	1.27606
8036	RAD9B	NA	chrNW_013185666.1	-	1807077	1807192	1805982	1806082	1807701	1807851	8036	3,2,0	11,11,18	6,6,15	18,18,21	264	149	0.000921305	0.0259131	0.133,0.093,0.0	0.158,0.158,0.287	-0.126	10.084	0.126	1.27059
9763	CEP170B	NA	chrNW_013185709.1	-	3918713	3918752	3918019	3918163	3922489	3922649	9763	20,23,24	3,1,0	32,21,19	6,11,1	188	149	0.00252309	0.0531335	0.841,0.948,1.0	0.809,0.602,0.938	0.147	8.63059	0.147	1.2687
4320	ZBTB20	NA	chrNW_013185656.1	+	2647390	2647462	2631486	2631562	2661223	2661297	4320	7,0,2	3,2,1	0,9,6	3,0,0	221	149	0.0394429	0.366648	0.611,0.0,0.574	0.0,1.0,1.0	-0.272	4.66409	0.272	1.26863
6339	LOC106040843	NA	chrNW_013185657.1	-	12582224	12582322	12581567	12581645	12582799	12582866	6339	66,122,75	12,4,13	90,81,77	1,2,5	247	149	0.000589249	0.0192868	0.768,0.948,0.777	0.982,0.961,0.903	-0.118	10.7288	0.118	1.266
3210	AIFM1	NA	chrNW_013185714.1	+	454513	454641	452323	453054	454953	455047	3210	25,36,44	24,28,36	27,30,20	32,45,58	277	149	0.00231043	0.049728	0.359,0.409,0.397	0.312,0.264,0.156	0.144	8.75763	0.144	1.2611
516	ARVCF	NA	chrNW_013185666.1	+	7662442	7662544	7581577	7581646	7740377	7740536	516	4,8,2	2,0,0	6,5,4	2,4,0	251	149	0.00410579	0.0743748	0.543,1.0,1.0	0.64,0.426,1.0	0.159	7.92812	0.159	1.26057
8630	TEX11	NA	chrNW_013185711.1	-	5219874	5219999	5219472	5219558	5221959	5222097	8630	22,3,7	0,0,6	13,7,36	0,0,0	274	149	0.0139735	0.179297	1.0,1.0,0.388	1.0,1.0,1.0	-0.204	6.16116	0.204	1.25688
6289	STXBP5	NA	chrNW_013185682.1	+	983417	983468	976396	976444	988211	988451	6289	61,57,53	10,13,12	44,52,43	5,5,0	200	149	0.00151328	0.0362751	0.82,0.766,0.767	0.868,0.886,1.0	-0.134	9.36811	0.134	1.25533
14108	POLI	NA	chrNW_013185836.1	+	539559	539651	539075	539254	541103	541237	14108	27,35,15	2,0,0	14,30,45	2,0,10	241	149	0.000540183	0.0182541	0.893,1.0,1.0	0.812,1.0,0.736	0.115	10.8543	0.115	1.24824
14975	CCDC171	NA	chrNW_013185809.1	-	130935	131136	128829	128997	133002	133092	14975	13,2,7	0,4,0	5,10,8	0,0,0	350	149	0.0432036	0.388985	1.0,0.176,1.0	1.0,1.0,1.0	-0.275	4.53271	0.275	1.24649
12255	MTCH1	NA	chrNW_013185962.1	-	532470	532530	529162	529256	533873	533931	12255	40,16,23	2,1,0	14,22,27	0,4,9	209	149	0.00101695	0.0278215	0.934,0.919,1.0	1.0,0.797,0.681	0.125	9.94153	0.125	1.24269
6513	SORBS1	NA	chrNW_013185654.1	-	7219594	7219660	7217521	7217571	7222983	7223067	6513	4,10,1	0,0,0	8,3,6	0,0,6	215	149	0.0127948	0.16794	1.0,1.0,1.0	1.0,1.0,0.409	0.197	6.2883	0.197	1.2388
12915	LPAR1	NA	chrNW_013185790.1	-	2070313	2071061	2035642	2037413	2082983	2083152	12915	817814750	4,13,28	110012061106	20,76,63	897	149	0.000386516	0.0142832	0.971,0.912,0.816	0.901,0.725,0.745	0.109	11.3372	0.109	1.23575
9622	EPB41L2	NA	chrNW_013185672.1	-	5678058	5678616	5676379	5676502	5678819	5678873	9622	13,4,6	0,0,4	12,14,11	0,0,0	707	149	0.0340991	0.334812	1.0,1.0,0.24	1.0,1.0,1.0	-0.253	4.87412	0.253	1.23315
4896	EHMT1	NA	chrNW_013185708.1	-	3225541	3225685	3223778	3224005	3228346	3228492	4896	68,44,57	19,29,28	101,109,86	20,22,24	293	149	0.00549688	0.0908081	0.645,0.436,0.509	0.72,0.716,0.646	-0.164	7.50717	0.164	1.23118
7158	ATXN1	NA	chrNW_013185762.1	-	2644712	2644852	2619819	2619966	2658658	2658785	7158	6,6,8	0,3,0	3,10,7	4,2,1	289	149	0.0295233	0.305404	1.0,0.508,1.0	0.279,0.721,0.783	0.242	5.082	0.242	1.22985
10467	GLMN	NA	chrNW_013185732.1	+	3375741	3375826	3374184	3374310	3376650	3376759	10467	27,28,32	3,1,2	18,9,17	8,2,2	234	149	0.00855345	0.1262	0.851,0.947,0.911	0.589,0.741,0.844	0.178	6.86928	0.178	1.22273
14612	TNFRSF8	NA	chrNW_013185741.1	-	2185864	2186145	2185535	2185643	2186594	2186688	14612	19,11,4	0,0,0	11,10,3	0,0,4	430	149	0.0412856	0.377817	1.0,1.0,1.0	1.0,1.0,0.206	0.265	4.59822	0.265	1.21853
766	XYLB	NA	chrNW_013185705.1	-	5169644	5169727	5167097	5167178	5170812	5170851	766	18,6,16	0,0,0	7,10,7	0,0,6	232	149	0.0125462	0.165582	1.0,1.0,1.0	1.0,1.0,0.428	0.191	6.3166	0.191	1.20647
8889	ANGEL2	NA	chrNW_013185667.1	+	8833868	8833938	8831837	8832091	8835668	8836090	8889	22,15,12	0,0,0	22,20,27	4,3,0	219	149	0.0017132	0.0390428	1.0,1.0,1.0	0.789,0.819,1.0	0.131	9.18909	0.131	1.20377
7751	KIF25	NA	chrNW_013185828.1	+	101219	101262	99586	99675	105106	105174	7751	10,8,3	0,2,4	24,26,25	0,0,4	192	149	0.0288584	0.30075	1.0,0.756,0.368	1.0,1.0,0.829	-0.235	5.11486	0.235	1.20199
9040	VRK1	NA	chrNW_013185655.1	-	17449683	17449771	17448171	17448280	17450168	17450238	9040	89,90,101	13,8,12	55,77,114	2,2,5	237	149	0.000336719	0.0127974	0.811,0.876,0.841	0.945,0.96,0.935	-0.104	11.5362	0.104	1.19976
4769	LOC106035048	NA	chrNW_013185688.1	+	1461943	1462147	1460967	1461080	1463403	1463612	4769	40,39,36	1,2,4	43,77,42	0,0,0	353	149	0.00122571	0.0316576	0.944,0.892,0.792	1.0,1.0,1.0	-0.124	9.67217	0.124	1.19935
3229	CA12	NA	chrNW_013185678.1	-	7447317	7447444	7441386	7441468	7448482	7448640	3229	9,6,8	0,0,0	9,10,10	0,0,6	276	149	0.00874678	0.128422	1.0,1.0,1.0	1.0,1.0,0.474	0.175	6.83703	0.175	1.19648
14318	KIF24	NA	chrNW_013185843.1	-	1470041	1470139	1467719	1467935	1471982	1472172	14318	11,14,7	0,0,6	15,52,45	0,0,0	247	149	0.0145775	0.185659	1.0,1.0,0.413	1.0,1.0,1.0	-0.196	6.10011	0.196	1.19562
1256	INPP5A	NA	chrNW_013185904.1	-	112263	112300	110551	112118	113636	113705	1256	17,18,36	0,0,0	19,25,13	0,0,8	186	149	0.00334296	0.0639314	1.0,1.0,1.0	1.0,1.0,0.566	0.145	8.22466	0.145	1.19258
469	2021-09-06	NA	chrNW_013185714.1	+	521785	521853	519706	519897	524312	526920	469	12,13,8	16,33,20	29,28,14	9,35,18	217	149	0.019055	0.225025	0.34,0.213,0.215	0.689,0.355,0.348	-0.208	5.71369	0.208	1.18845
9669	ACACA	NA	chrNW_013185808.1	+	1943675	1943699	1936127	1936246	1946373	1946517	9669	95,74,84	32,16,36	86108101	16,18,12	173	149	0.000966659	0.0268684	0.719,0.799,0.668	0.822,0.838,0.879	-0.118	10.0147	0.118	1.18174
4952	RCOR3	NA	chrNW_013185667.1	+	3453639	3453759	3453475	3453528	3455274	3455436	4952	15,5,9	4,12,6	8,21,16	1,4,7	269	149	0.046761	0.412941	0.675,0.188,0.454	0.816,0.744,0.559	-0.267	4.41855	0.267	1.17975
7739	CPNE1	NA	chrNW_013185851.1	-	328861	328995	328138	328193	329430	329490	7739	210200223	43,73,42	221347323	34,42,41	283	149	0.000820107	0.0238486	0.72,0.591,0.737	0.774,0.813,0.806	-0.115	10.2519	0.115	1.17897
2773	MFF	NA	chrNW_013185699.1	-	3416991	3417066	3405603	3405688	3421041	3421130	2773	3,11,8	19,4,18	0,5,15	26,29,58	224	149	0.0332911	0.330982	0.095,0.647,0.228	0.0,0.103,0.147	0.24	4.90872	0.24	1.17809
5770	TMEM229B	NA	chrNW_013185668.1	-	1276229	1277009	1275905	1276081	1277653	1277814	5770	0,4,4	1,0,0	6,2,4	2,0,2	929	149	0.00347351	0.0653869	0.0,1.0,1.0	0.325,1.0,0.243	0.144	8.16939	0.144	1.17639
13457	PKP4	NA	chrNW_013185811.1	-	366223	366355	365324	365398	369275	369393	13457	23,23,27	0,1,8	31,15,26	0,1,0	281	149	0.000496272	0.0171134	1.0,0.924,0.642	1.0,0.888,1.0	-0.107	10.9766	0.107	1.17449
10753	PICALM	NA	chrNW_013185737.1	-	1238175	1238278	1236256	1237246	1241887	1241992	10753	18,30,18	62,67,68	25,25,30	45,35,39	252	149	0.00128387	0.0325988	0.147,0.209,0.135	0.247,0.297,0.313	-0.122	9.60529	0.122	1.17185
15466	CEP85L	NA	chrNW_013185919.1	+	31953	32723	3010	3172	67600	67722	15466	153143145	0,10,0	122125125	0,0,0	919	149	0.0002974	0.0117107	1.0,0.699,1.0	1.0,1.0,1.0	-0.1	11.7153	0.1	1.17153
6881	LOC106039760	NA	chrNW_013185656.1	-	11819613	11819667	11815997	11816177	11822482	11822583	6881	17,18,18	0,1,6	17,17,14	0,0,0	203	149	0.00167748	0.0385211	1.0,0.93,0.688	1.0,1.0,1.0	-0.127	9.21949	0.127	1.17087
14803	UPF2	NA	chrNW_013185868.1	+	1250148	1250211	1247942	1248092	1252717	1252821	14803	1,8,9	30,35,23	10,7,10	23,10,16	212	149	0.00723766	0.110591	0.023,0.138,0.216	0.234,0.33,0.305	-0.164	7.11026	0.164	1.16608
14580	STXBP5L	NA	chrNW_013185858.1	-	1052870	1052921	1039591	1039762	1070813	1070965	14580	2,0,1	0,6,4	2,4,4	2,0,4	200	149	0.0307867	0.315114	1.0,0.0,0.157	0.427,1.0,0.427	-0.232	5.02155	0.232	1.165
1645	MICU3	NA	chrNW_013185689.1	+	1675057	1675153	1671946	1671985	1678849	1678950	1645	15,8,2	4,2,0	6,4,10	0,0,2	245	149	0.000973169	0.0268684	0.695,0.709,1.0	1.0,1.0,0.753	-0.116	10.005	0.116	1.16058
7105	LOC106033401	NA	chrNW_013185677.1	-	1077711	1077871	1062942	1063134	1079471	1079837	7105	13,8,3	1,2,4	7,3,9	3,0,0	309	149	0.0387445	0.3624	0.862,0.659,0.266	0.529,1.0,1.0	-0.247	4.68986	0.247	1.1584
12007	DNAH17	NA	chrNW_013185890.1	+	779417	779565	778431	778597	779861	779953	12007	27,9,13	1,2,2	3,9,4	0,0,0	297	149	0.0196358	0.230524	0.931,0.693,0.765	1.0,1.0,1.0	-0.204	5.67037	0.204	1.15676
10018	SIPA1L2	NA	chrNW_013185659.1	-	737529	737661	729533	729657	744883	745103	10018	76,51,74	4,15,7	78108116	24,30,34	281	149	0.00589172	0.095621	0.91,0.643,0.849	0.633,0.656,0.644	0.156	7.4071	0.156	1.15551
9371	SCAF4	NA	chrNW_013185799.1	+	1720507	1720555	1719914	1720015	1721700	1721809	9371	6,30,12	24,33,9	6,0,7	25,29,9	197	149	0.0120568	0.161993	0.159,0.407,0.502	0.154,0.0,0.37	0.181	6.37401	0.181	1.1537
10678	DRD2	NA	chrNW_013185736.1	-	2422269	2422406	2421394	2421585	2423950	2424060	10678	13,39,18	0,2,0	26,26,26	2,0,7	286	149	0.00184958	0.0416764	1.0,0.91,1.0	0.871,1.0,0.659	0.127	9.07858	0.127	1.15298
16073	SMG5	NA	chrNW_013185996.1	+	13354	13423	12763	12889	15117	15326	16073	36,64,53	11,9,5	44,63,70	4,4,1	218	149	0.00176263	0.0399418	0.691,0.829,0.879	0.883,0.915,0.98	-0.126	9.14806	0.126	1.15265
1616	CFAP97	NA	chrNW_013185689.1	+	4231128	4231370	4225601	4230414	4232049	4232934	1616	5,1,4	0,1,0	2,6,7	1,4,0	391	149	0.00685221	0.106462	1.0,0.276,1.0	0.433,0.364,1.0	0.16	7.18921	0.16	1.15027
10098	CAPZB	NA	chrNW_013185741.1	-	787784	787897	785405	785884	789176	789253	10098	351426341	154156154	443516433	101110156	262	149	0.000640744	0.0201522	0.564,0.608,0.557	0.714,0.727,0.612	-0.108	10.608	0.108	1.14566
10717	PHLDB1	NA	chrNW_013185736.1	+	3867265	3867385	3866621	3866711	3869318	3869477	10717	25,69,41	1,0,3	78,76,94	13,9,5	269	149	0.000483735	0.0169873	0.933,1.0,0.883	0.769,0.824,0.912	0.104	11.0135	0.104	1.1454
1062	SERPINE2	NA	chrNW_013185699.1	+	4660761	4660881	4659286	4659562	4662061	4662289	1062	19,16,22	47,54,54	21,32,57	35,49,63	269	149	0.000962558	0.0268628	0.183,0.141,0.184	0.249,0.266,0.334	-0.114	10.0208	0.114	1.14238
11594	SORBS2	NA	chrNW_013185689.1	+	3958241	3958721	3949666	3950284	3962654	3962799	11594	2,11,10	0,0,0	20,14,6	0,0,4	629	149	0.0403386	0.372094	1.0,1.0,1.0	1.0,1.0,0.262	0.246	4.6317	0.246	1.1394
5900	TBC1D24	NA	chrNW_013185873.1	+	297934	297952	295027	296058	302480	302639	5900	15,9,16	2,1,0	10,18,7	3,6,1	167	149	0.00357489	0.0667721	0.87,0.889,1.0	0.748,0.728,0.862	0.14	8.12788	0.14	1.1379
5312	MAGI2	NA	chrNW_013185693.1	-	1610090	1610212	1608466	1608649	1616450	1616508	5312	10,16,4	1,0,0	11,4,18	0,8,0	271	149	0.0234887	0.259282	0.846,1.0,1.0	1.0,0.216,1.0	0.21	5.41189	0.21	1.1365
10539	ADCY7	NA	chrNW_013185734.1	-	419336	419375	417829	417996	419968	420028	10539	36,20,40	7,10,8	3,17,21	8,13,6	188	149	0.0413811	0.377817	0.803,0.613,0.798	0.229,0.509,0.735	0.247	4.59488	0.247	1.13494
5448	SLC25A16	NA	chrNW_013185654.1	+	11719782	11719945	11718939	11719006	11720489	11720883	5448	17,27,20	3,3,0	26,39,64	0,1,0	312	149	0.00313777	0.0607817	0.73,0.811,1.0	1.0,0.949,1.0	-0.136	8.31604	0.136	1.13098
8522	TCTN1	NA	chrNW_013185666.1	-	1759458	1759584	1758995	1759078	1760440	1760566	8522	27,16,4	0,0,0	18,40,50	4,3,0	275	149	0.00345866	0.0652095	1.0,1.0,1.0	0.709,0.878,1.0	0.138	8.17557	0.138	1.12823
10044	FLVCR2	NA	chrNW_013185725.1	+	3176010	3180972	3175209	3175265	3181927	3184179	10044	978830808	2,2,0	516478476	1,4,5	5111	149	0.00320533	0.0617913	0.934,0.924,1.0	0.938,0.777,0.735	0.136	8.28531	0.136	1.1268
2567	NAV2	NA	chrNW_013185679.1	+	736023	736032	733778	733924	736416	736589	2567	7,6,9	0,0,0	21,21,22	4,0,4	158	149	0.00084794	0.0242799	1.0,1.0,1.0	0.832,1.0,0.838	0.11	10.2038	0.11	1.12241
11406	ARNTL	NA	chrNW_013185750.1	-	205470	205491	204416	204455	208158	208306	11406	21,11,11	0,0,0	9,23,22	1,1,5	170	149	0.00171272	0.0390428	1.0,1.0,1.0	0.887,0.953,0.794	0.122	9.1895	0.122	1.12112
15873	PIP4K2B	NA	chrNW_013185963.1	+	118997	121027	116587	118304	121112	121210	15873	77,56,36	1,1,2	25,35,31	1,3,3	2179	149	0.0353478	0.342085	0.84,0.793,0.552	0.631,0.444,0.414	0.232	4.82223	0.232	1.11876
9158	KIF1B	NA	chrNW_013185820.1	+	1669253	1669502	1668352	1668490	1674379	1674498	9158	6,21,10	0,1,0	17,35,28	0,3,4	398	149	0.0012612	0.0323297	1.0,0.887,1.0	1.0,0.814,0.724	0.116	9.63099	0.116	1.11719
3315	ITGB6	NA	chrNW_013185660.1	-	3617193	3617359	3616482	3616644	3618181	3618428	3315	13,19,14	6,0,0	16,38,18	0,0,0	315	149	0.00915992	0.133024	0.506,1.0,1.0	1.0,1.0,1.0	-0.165	6.77045	0.165	1.11712
4130	CAB39L	NA	chrNW_013185688.1	+	1703131	1703276	1694283	1694487	1715291	1715456	4130	6,11,12	2,2,2	18,5,4	6,4,4	294	149	0.0481039	0.421699	0.603,0.736,0.753	0.603,0.388,0.336	0.255	4.3777	0.255	1.11631
10914	MBNL2	NA	chrNW_013185669.1	+	527357	527558	524147	524312	528584	528848	10914	27,22,24	0,0,0	29,49,63	2,0,6	350	149	0.00073746	0.0223002	1.0,1.0,1.0	0.861,1.0,0.817	0.107	10.4051	0.107	1.11335
5483	LDB2	NA	chrNW_013185655.1	-	11441109	11441250	11407269	11407372	11483137	11483213	5483	0,0,0	13,1,9	0,4,4	8,10,11	290	149	0.000892411	0.0251593	0.0,0.0,0.0	0.0,0.17,0.157	-0.109	10.13	0.109	1.10417
2566	NAV2	NA	chrNW_013185679.1	+	716973	717018	714113	714581	719281	719349	2566	0,4,1	5,5,1	0,1,0	3,3,7	194	149	0.0238502	0.26279	0.0,0.381,0.434	0.0,0.204,0.0	0.204	5.38985	0.204	1.09953
15002	IL15	NA	chrNW_013185888.1	-	752479	752607	729459	729569	762206	762362	15002	11,15,14	2,2,2	13,16,23	2,0,0	277	149	0.00563429	0.092065	0.747,0.801,0.79	0.778,1.0,1.0	-0.147	7.47155	0.147	1.09832
470	2021-09-06	NA	chrNW_013185714.1	+	521810	521853	519706	519897	524312	524388	470	14,12,8	16,33,20	27,28,15	9,35,18	192	149	0.0247885	0.270892	0.404,0.22,0.237	0.7,0.383,0.393	-0.205	5.33418	0.205	1.09351
14623	ABCC8	NA	chrNW_013185679.1	+	6754348	6754511	6752726	6752861	6760625	6760771	14623	20,13,17	0,0,0	12,32,14	6,0,0	312	149	0.0120584	0.161993	1.0,1.0,1.0	0.489,1.0,1.0	0.17	6.37382	0.17	1.08355
3849	UNC5C	NA	chrNW_013185756.1	+	1002144	1002201	988628	988793	1003668	1003860	3849	1,2,1	0,0,0	11,9,4	2,3,0	206	149	0.0127701	0.16794	1.0,1.0,1.0	0.799,0.685,1.0	0.172	6.29109	0.172	1.08207
15941	DGKD	NA	chrNW_013185742.1	-	3449304	3449456	3447648	3447768	3452171	3452306	15941	31,10,21	0,0,0	18,29,15	2,4,0	301	149	0.00373009	0.0693474	1.0,1.0,1.0	0.817,0.782,1.0	0.134	8.06657	0.134	1.08092
7287	DHRS7C	NA	chrNW_013185901.1	-	1110651	1110908	1109953	1110066	1119523	1119549	7287	0,0,8	10,1,1	1,0,0	18,20,24	406	149	0.0466151	0.412364	0.0,0.0,0.746	0.02,0.0,0.0	0.242	4.42306	0.242	1.07038
11249	UEVLD	NA	chrNW_013185781.1	-	161549	161713	160395	160531	162640	162703	11249	54,55,36	2,0,6	38,56,40	0,0,0	313	149	0.00122216	0.0316576	0.928,1.0,0.741	1.0,1.0,1.0	-0.11	9.67635	0.11	1.0644
488	OSBPL1A	NA	chrNW_013185713.1	-	2177148	2177311	2168979	2169136	2199168	2199275	488	9,15,19	0,0,0	22,30,12	0,0,6	312	149	0.013332	0.172726	1.0,1.0,1.0	1.0,1.0,0.489	0.17	6.22896	0.17	1.05892
6137	RUNX1T1	NA	chrNW_013185663.1	+	1724634	1724816	1716352	1716442	1731848	1732099	6137	76,47,39	1,1,6	142133158	0,0,0	331	149	0.00121304	0.0315735	0.972,0.955,0.745	1.0,1.0,1.0	-0.109	9.68716	0.109	1.0559
2280	CASK	NA	chrNW_013185698.1	-	27452	27488	24419	24616	28850	28919	2280	73,105,86	18,6,7	97,88,101	23,23,29	185	149	0.0016337	0.0377321	0.766,0.934,0.908	0.773,0.755,0.737	0.114	9.25764	0.114	1.05537
1441	CHL1	NA	chrNW_013185692.1	+	6433275	6433398	6432834	6433039	6434398	6434578	1441	16,22,2	0,0,0	23,11,21	2,0,4	272	149	0.00392579	0.072314	1.0,1.0,1.0	0.863,1.0,0.742	0.132	7.9928	0.132	1.05505
15481	SASH1	NA	chrNW_013185682.1	+	1562395	1562524	1558335	1558682	1563101	1563173	15481	0,3,6	20,21,20	4,13,9	22,10,25	278	149	0.00796743	0.119313	0.0,0.071,0.139	0.089,0.411,0.162	-0.151	6.97167	0.151	1.05272
15381	BNIP3	NA	chrNW_013185904.1	+	764522	764672	764308	764415	766406	767237	15381	24,17,28	0,2,4	36,33,35	0,0,0	299	149	0.00506211	0.0857489	1.0,0.809,0.777	1.0,1.0,1.0	-0.138	7.62605	0.138	1.05239
2268	TUBE1	NA	chrNW_013185673.1	+	2191898	2192039	2190119	2190276	2192984	2193159	2268	41,37,32	2,5,2	21,46,51	0,2,0	290	149	0.00116921	0.0309982	0.913,0.792,0.892	1.0,0.922,1.0	-0.108	9.74025	0.108	1.05195
12157	COL8A1	NA	chrNW_013185656.1	-	4246752	4246868	4221691	4222007	4288813	4288943	12157	74,93,110	25,32,24	165,143,99	65,77,63	265	149	0.00408516	0.0743748	0.625,0.62,0.72	0.588,0.511,0.469	0.132	7.93539	0.132	1.04747
4758	ARHGAP11A	NA	chrNW_013185668.1	-	3352800	3352875	3352018	3352186	3354821	3354968	4758	9,16,11	49,20,30	5,14,23	13,9,16	224	149	0.0189427	0.224554	0.109,0.347,0.196	0.204,0.509,0.489	-0.183	5.72221	0.183	1.04716
15912	FAM214B	NA	chrNW_013185965.1	+	401882	402844	399657	399747	410358	410516	15912	26,8,4	0,0,0	11,24,15	0,0,4	1111	149	0.0385625	0.361261	1.0,1.0,1.0	1.0,1.0,0.335	0.222	4.69666	0.222	1.04266
6155	OMA1	NA	chrNW_013185675.1	+	1943157	1943386	1942163	1942692	1944426	1944600	6155	93,112,90	19,5,13	93120113	6,8,1	378	149	0.00454852	0.0797485	0.659,0.898,0.732	0.859,0.855,0.978	-0.134	7.78039	0.134	1.04257
15393	LOC106047340	NA	chrNW_013185905.1	+	388593	388665	386393	386461	391375	391478	15393	24,27,14	0,0,0	25,37,40	4,0,4	221	149	0.00118765	0.0311435	1.0,1.0,1.0	0.808,1.0,0.871	0.107	9.71767	0.107	1.03979
5921	CELF5	NA	chrNW_013186057.1	-	69558	69705	65531	65676	70847	70927	5921	38,24,34	16,11,11	16,41,11	11,24,18	296	149	0.0207849	0.239106	0.545,0.523,0.609	0.423,0.462,0.235	0.186	5.58832	0.186	1.03943
188	USP54	NA	chrNW_013185654.1	+	23939206	23939399	23934754	23934928	23941648	23943105	188	42,25,12	0,0,0	36,30,65	2,2,3	342	149	0.00181486	0.0410479	1.0,1.0,1.0	0.887,0.867,0.904	0.114	9.10593	0.114	1.03808
14281	PLEKHM2	NA	chrNW_013185971.1	-	18318	18378	14865	15100	20675	20862	14281	93127123	124,95,112	147181146	90,104,88	209	149	0.00252154	0.0531335	0.348,0.488,0.439	0.538,0.554,0.542	-0.12	8.63148	0.12	1.03578
9277	KIF13B	NA	chrNW_013185717.1	-	1089343	1089364	1082440	1082558	1090334	1090388	9277	0,0,0	10,20,29	4,4,0	20,19,15	170	149	0.000878328	0.0248205	0.0,0.0,0.0	0.149,0.156,0.0	-0.102	10.153	0.102	1.0356
838	TMCC1	NA	chrNW_013185704.1	+	280572	280629	267203	267449	345134	346069	838	13,13,8	0,9,4	11,20,11	4,0,0	206	149	0.022044	0.24859	1.0,0.511,0.591	0.665,1.0,1.0	-0.188	5.50347	0.188	1.03465
5798	PHF14	NA	chrNW_013185712.1	-	2685321	2685971	2680426	2680571	2695723	2695859	5798	2,11,6	0,4,0	7,15,14	0,0,0	799	149	0.03865	0.361797	1.0,0.339,1.0	1.0,1.0,1.0	-0.22	4.69339	0.22	1.03255
16189	NSL1	NA	chrNW_013185667.1	+	8924851	8924919	8921820	8921875	8925508	8927030	16189	19,20,45	0,8,0	12,17,33	0,0,0	217	149	0.00301516	0.0595425	1.0,0.632,1.0	1.0,1.0,1.0	-0.123	8.37355	0.123	1.02995
15586	TRPC4AP	NA	chrNW_013185926.1	-	267660	267719	265130	265232	268384	268516	15586	33,35,29	0,0,0	22,30,52	2,6,0	208	149	0.0015268	0.0363111	1.0,1.0,1.0	0.887,0.782,1.0	0.11	9.35527	0.11	1.02908
229	DTNA	NA	chrNW_013185720.1	+	1800302	1800380	1792592	1792673	1808087	1808175	229	4,2,6	30,5,9	5,0,1	20,17,45	227	149	0.00765989	0.115478	0.08,0.208,0.304	0.141,0.0,0.014	0.146	7.02846	0.146	1.02616
9737	SOBP	NA	chrNW_013185673.1	-	4263508	4263604	4216197	4216424	4302075	4302227	9737	4,1,12	0,0,0	2,23,12	0,0,6	245	149	0.00880592	0.128817	1.0,1.0,1.0	1.0,1.0,0.549	0.15	6.82731	0.15	1.0241
5127	GPC3	NA	chrNW_013185711.1	+	3538535	3538672	3529275	3529429	3555775	3555844	5127	0,0,0	1,1,4	3,2,2	8,5,17	286	149	0.00451262	0.0797485	0.0,0.0,0.0	0.163,0.172,0.058	-0.131	7.79182	0.131	1.02073
4519	LOC106032856	NA	chrNW_013185674.1	-	7996965	7997022	7995487	7996194	7997260	7997337	4519	15,20,19	4,3,7	7,12,6	4,4,10	206	149	0.0431955	0.388985	0.731,0.828,0.663	0.559,0.685,0.303	0.225	4.53298	0.225	1.01992
6613	CDC42BPA	NA	chrNW_013185667.1	-	9542234	9542477	9541873	9541984	9544050	9544184	6613	16,20,22	0,0,6	30,10,21	0,0,0	392	149	0.00632592	0.100628	1.0,1.0,0.582	1.0,1.0,1.0	-0.139	7.30451	0.139	1.01533
251	PRRC2C	NA	chrNW_013185760.1	-	2526259	2526349	2520032	2520246	2531325	2531577	251	93,62,59	26,17,20	54,56,53	22,37,29	239	149	0.00590294	0.0956738	0.69,0.695,0.648	0.605,0.485,0.533	0.137	7.40435	0.137	1.0144
4212	AHCYL2	NA	chrNW_013185991.1	+	211738	211882	205425	205534	212559	212660	4212	3,7,6	0,0,0	13,27,18	6,0,0	293	149	0.012057	0.161993	1.0,1.0,1.0	0.524,1.0,1.0	0.159	6.37398	0.159	1.01346
8076	LIN9	NA	chrNW_013185667.1	-	9200769	9200874	9198755	9198889	9204342	9204437	8076	28,20,22	2,17,17	17,14,14	12,22,18	254	149	0.0489624	0.427043	0.891,0.408,0.432	0.454,0.272,0.313	0.231	4.35218	0.231	1.00535
3448	TNRC6C	NA	chrNW_013185685.1	-	7063452	7066044	7055120	7055330	7082653	7082980	3448	178162175	0,6,0	235248218	0,0,0	2741	149	0.00599857	0.0965721	1.0,0.595,1.0	1.0,1.0,1.0	-0.135	7.38117	0.135	0.996457
10062	DTX2	NA	chrNW_013185758.1	+	1566519	1566578	1558826	1559412	1581138	1581209	10062	46,21,35	0,0,0	21,34,27	8,0,0	208	149	0.00267315	0.0549735	1.0,1.0,1.0	0.653,1.0,1.0	0.116	8.54724	0.116	0.99148
2678	TCF12	NA	chrNW_013185678.1	+	3796950	3797022	3795958	3796032	3797739	3797943	2678	43,30,31	18,28,18	33,39,19	46,33,29	221	149	0.0162082	0.198633	0.617,0.419,0.537	0.326,0.443,0.306	0.166	5.94713	0.166	0.987224
4100	GIT2	NA	chrNW_013185666.1	+	719826	719916	718313	718562	722599	722682	4100	10,10,29	0,0,0	20,15,19	4,0,2	239	149	0.00505172	0.0857489	1.0,1.0,1.0	0.757,1.0,0.856	0.129	7.62901	0.129	0.984142
929	ADGRL3	NA	chrNW_013185906.1	+	277308	277418	217225	217439	316526	317327	929	38,23,24	0,4,0	14,21,12	6,4,0	259	149	0.0100214	0.142559	1.0,0.768,1.0	0.573,0.751,1.0	0.148	6.64077	0.148	0.982834
15654	ENDOV	NA	chrNW_013185890.1	-	339578	339701	339161	339201	340871	341028	15654	35,53,43	2,2,7	32,63,67	0,2,1	272	149	0.00132045	0.0331076	0.906,0.936,0.771	1.0,0.945,0.973	-0.102	9.56476	0.102	0.975605
14822	LOC106046304	NA	chrNW_013185872.1	-	1046759	1046905	1045386	1045568	1047181	1047374	14822	21,29,18	6,2,0	46,61,43	0,2,1	295	149	0.00449474	0.0796191	0.639,0.88,1.0	1.0,0.939,0.956	-0.125	7.79755	0.125	0.974694
11716	LOC106041306	NA	chrNW_013185757.1	-	21598	21700	20616	20697	22915	23022	11716	26,29,26	15,11,15	41,53,85	11,17,17	251	149	0.0124613	0.165006	0.507,0.61,0.507	0.689,0.649,0.748	-0.154	6.3264	0.154	0.974266
3454	ABCC10	NA	chrNW_013185659.1	+	9684395	9684493	9683877	9684023	9684687	9684800	3454	28,34,25	0,2,0	19,19,33	3,4,0	247	149	0.00472045	0.0820443	1.0,0.911,1.0	0.793,0.741,1.0	0.126	7.72686	0.126	0.973584
11750	TRIM33	NA	chrNW_013185757.1	+	340204	340255	338406	338559	340337	345333	11750	9,8,6	13,7,12	6,2,1	8,20,7	200	149	0.0251695	0.273809	0.34,0.46,0.271	0.358,0.069,0.096	0.183	5.31218	0.183	0.972129
7187	LOC106037653	NA	chrNW_013185714.1	+	1317507	1317668	1316771	1316939	1318105	1318287	7187	11,18,18	4,4,6	27,21,24	0,8,1	310	149	0.0419956	0.38123	0.569,0.684,0.59	1.0,0.558,0.92	-0.212	4.57362	0.212	0.969607
6201	CHPT1	NA	chrNW_013185665.1	+	12076113	12076224	12074101	12074260	12079453	12079612	6201	33,34,27	0,3,4	20,29,28	0,0,0	260	149	0.00265102	0.0547058	1.0,0.867,0.795	1.0,1.0,1.0	-0.113	8.55924	0.113	0.967194
11863	CUX1	NA	chrNW_013185758.1	-	1758998	1759064	1757516	1757618	1760031	1760703	11863	6,2,5	5,0,0	4,4,5	0,0,0	215	149	0.0253113	0.274854	0.454,1.0,1.0	1.0,1.0,1.0	-0.182	5.30407	0.182	0.965342
3546	TIMMDC1	NA	chrNW_013185656.1	-	12449697	12449808	12448146	12449143	12450827	12450906	3546	53,41,32	2,0,6	31,49,57	0,0,0	260	149	0.00155368	0.0365877	0.938,1.0,0.753	1.0,1.0,1.0	-0.103	9.33009	0.103	0.961
125	ANK2	NA	chrNW_013185723.1	-	2675815	2675914	2672947	2673046	2678600	2678798	125	124,98,123	19,10,12	125,159,93	22,28,40	248	149	0.00555613	0.0914098	0.797,0.855,0.86	0.773,0.773,0.583	0.128	7.4917	0.128	0.958938
11602	ELN	NA	chrNW_013185753.1	+	947800	947872	947572	947599	950750	950792	11602	3,2,0	0,0,1	30,21,15	6,2,0	221	149	0.0467196	0.412879	1.0,1.0,0.0	0.771,0.876,1.0	-0.216	4.41983	0.216	0.954683
1847	BIN1	NA	chrNW_013185861.1	+	1304040	1304169	1299802	1299953	1312743	1312836	1847	31,13,24	20,23,9	29,28,7	33,34,44	278	149	0.030819	0.315114	0.454,0.233,0.588	0.32,0.306,0.079	0.19	5.02004	0.19	0.953807
7676	DDX42	NA	chrNW_013185864.1	-	391202	391239	389586	389736	391989	392051	7676	8,4,18	2,4,4	10,6,16	0,2,2	186	149	0.0331794	0.330907	0.762,0.445,0.783	1.0,0.706,0.865	-0.194	4.91357	0.194	0.953232
8997	EPHB2	NA	chrNW_013185741.1	-	985855	986005	982437	982631	987544	987760	8997	37,43,50	0,0,0	45,22,36	0,1,6	299	149	0.00277386	0.0563689	1.0,1.0,1.0	1.0,0.916,0.749	0.112	8.49389	0.112	0.951316
15108	PHTF2	NA	chrNW_013185693.1	+	1400104	1400269	1399266	1399432	1404724	1404926	15108	46,35,24	3,10,13	44,46,47	15,37,30	314	149	0.0352976	0.341874	0.879,0.624,0.467	0.582,0.371,0.426	0.197	4.82429	0.197	0.950385
1271	ZNF644	NA	chrNW_013185732.1	+	3859229	3859352	3856030	3856636	3866704	3866807	1271	16,17,11	32,21,20	18,25,19	8,12,32	272	149	0.032878	0.329603	0.215,0.307,0.232	0.552,0.533,0.245	-0.192	4.92673	0.192	0.945933
5765	ZNF280D	NA	chrNW_013185678.1	-	3601563	3601681	3594586	3594696	3607151	3607522	5765	49,23,38	3,7,5	38,51,50	4,1,1	267	149	0.00866168	0.127484	0.901,0.647,0.809	0.841,0.966,0.965	-0.138	6.85114	0.138	0.945457
9461	NR3C2	NA	chrNW_013185671.1	-	1510717	1510875	1493657	1501455	1515041	1515172	9461	43,39,52	8,10,8	31,38,45	2,7,0	307	149	0.0155319	0.193383	0.723,0.654,0.759	0.883,0.725,1.0	-0.157	6.00862	0.157	0.943353
9251	SCARF2	NA	chrNW_013185914.1	-	386318	386471	383785	385773	396117	396246	9251	32,13,16	0,0,6	10,22,23	0,0,0	302	149	0.0106747	0.147699	1.0,1.0,0.568	1.0,1.0,1.0	-0.144	6.54966	0.144	0.943151
7828	NLGN3	NA	chrNW_013185711.1	+	5372363	5372423	5365497	5366212	5374790	5374940	7828	0,0,0	13,11,11	0,0,6	12,5,3	209	149	0.035621	0.344174	0.0,0.0,0.0	0.0,0.0,0.588	-0.196	4.81113	0.196	0.942981
11857	ORAI2	NA	chrNW_013185758.1	-	1642321	1642359	1641212	1641453	1643643	1643776	11857	45,54,43	14,29,20	32,50,55	8,7,15	187	149	0.00854494	0.1262	0.719,0.597,0.631	0.761,0.851,0.745	-0.137	6.87071	0.137	0.941288
14409	FHL5	NA	chrNW_013185691.1	+	6681145	6681292	6680574	6681011	6698132	6698304	14409	4,11,9	6,2,0	7,3,4	0,2,0	296	149	0.0123548	0.163957	0.251,0.735,1.0	1.0,0.43,1.0	-0.148	6.33879	0.148	0.93814
1331	SLC9A7	NA	chrNW_013185695.1	-	2689311	2689371	2685590	2685654	2696013	2696167	1331	78,68,62	6,7,0	50,67,50	17,9,4	209	149	0.00459607	0.0803475	0.903,0.874,1.0	0.677,0.841,0.899	0.12	7.76538	0.12	0.931846
1732	KREMEN1	NA	chrNW_013185811.1	-	2144364	2144489	2139798	2140131	2151321	2151413	1732	16,18,11	6,1,7	31,25,18	1,3,3	274	149	0.033489	0.33185	0.592,0.907,0.461	0.944,0.819,0.765	-0.189	4.90017	0.189	0.926132
3835	KANSL1L	NA	chrNW_013185684.1	+	4496165	4496363	4492408	4492550	4499063	4499185	3835	162129134	47,70,41	160172205	45,34,34	347	149	0.00719905	0.110281	0.597,0.442,0.584	0.604,0.685,0.721	-0.129	7.11798	0.129	0.918219
12235	SLC26A8	NA	chrNW_013185867.1	-	1150058	1150154	1148984	1149091	1151317	1151395	12235	1,10,8	2,6,0	2,1,0	0,3,2	245	149	0.0346441	0.338288	0.233,0.503,1.0	1.0,0.169,0.0	0.189	4.85125	0.189	0.916886
14624	ABCC8	NA	chrNW_013185679.1	+	6760269	6760310	6752726	6752861	6760625	6760771	14624	3,9,11	0,0,0	10,10,14	6,0,0	190	149	0.012209	0.163205	1.0,1.0,1.0	0.567,1.0,1.0	0.144	6.35591	0.144	0.915252
8060	SEMA3C	NA	chrNW_013185693.1	-	2839954	2840024	2837002	2837147	2842583	2842698	8060	23,21,26	2,2,2	29,37,57	0,0,0	219	149	0.00375175	0.0696423	0.887,0.877,0.898	1.0,1.0,1.0	-0.113	8.05822	0.113	0.910579
6868	SLIT2	NA	chrNW_013185655.1	+	12712911	12712923	12712138	12712302	12714725	12714864	6868	5,6,4	21,6,41	0,2,0	8,3,3	161	149	0.00543215	0.0901107	0.181,0.481,0.083	0.0,0.382,0.0	0.121	7.52426	0.121	0.910435
9306	AGFG1	NA	chrNW_013185699.1	-	3355422	3355494	3354261	3354471	3356118	3356238	9306	12,19,30	0,2,1	15,25,10	2,0,6	221	149	0.0156429	0.194041	1.0,0.865,0.953	0.835,1.0,0.529	0.151	5.99835	0.151	0.905751
6271	LOC106032756	NA	chrNW_013185674.1	-	1828468	1828664	1826611	1826692	1829354	1829490	6271	3,4,0	5,10,9	0,0,0	6,5,5	345	149	0.00504124	0.0857489	0.206,0.147,0.0	0.0,0.0,0.0	0.118	7.63201	0.118	0.900577
3792	SLC35F5	NA	chrNW_013185731.1	-	2002435	2006511	2002006	2002059	2009000	2009160	3792	316225224	0,0,0	248302229	0,6,0	4225	149	0.005532	0.0911376	1.0,1.0,1.0	1.0,0.64,1.0	0.12	7.49798	0.12	0.899758
5763	ZNF280D	NA	chrNW_013185678.1	-	3597182	3597350	3594586	3594696	3601563	3601681	5763	42,27,19	3,3,3	14,18,12	4,7,2	317	149	0.027465	0.290365	0.868,0.809,0.749	0.622,0.547,0.738	0.173	5.18626	0.173	0.897223
15524	MBNL1	NA	chrNW_013185923.1	-	10791	10827	6514	6589	15694	15848	15524	3,5,9	31,14,26	6,0,0	24,22,39	185	149	0.00452793	0.0797485	0.072,0.223,0.218	0.168,0.0,0.0	0.115	7.78693	0.115	0.895497
14423	NCOA6	NA	chrNW_013185851.1	-	1027754	1027877	1026286	1026415	1028450	1028606	14423	30,19,31	4,4,0	19,16,19	2,0,0	272	149	0.00258231	0.0538857	0.804,0.722,1.0	0.839,1.0,1.0	-0.104	8.59712	0.104	0.894101
1873	ACOX1	NA	chrNW_013185685.1	-	6337835	6337996	6332750	6332858	6342913	6343034	1873	7,6,2	0,0,0	10,14,10	5,0,0	310	149	0.0262251	0.281217	1.0,1.0,1.0	0.49,1.0,1.0	0.17	5.25291	0.17	0.892995
15405	FHOD3	NA	chrNW_013185911.1	+	108448	108760	101213	101428	112510	113400	15405	8,0,7	4,4,17	13,15,11	4,10,11	461	149	0.0393257	0.365841	0.393,0.0,0.117	0.512,0.327,0.244	-0.191	4.66839	0.191	0.891662
8435	PRRC1	NA	chrNW_013185845.1	+	141142	146112	140566	140707	147157	147274	8435	430397302	2,1,1	302312309	5,3,2	5119	149	0.0201005	0.233695	0.862,0.92,0.898	0.637,0.752,0.818	0.158	5.63662	0.158	0.890586
9162	SH3PXD2A	NA	chrNW_013185669.1	-	4584416	4584464	4575245	4575377	4599201	4599230	9162	17,14,18	20,30,7	16,17,21	35,63,35	197	149	0.0396421	0.367646	0.391,0.261,0.66	0.257,0.169,0.312	0.191	4.65682	0.191	0.889453
12161	PCMT1	NA	chrNW_013185682.1	+	2078893	2079014	2075336	2075441	2084244	2084330	12161	34,23,28	17,33,7	37,29,57	13,5,14	270	149	0.0400044	0.370149	0.525,0.278,0.688	0.611,0.762,0.692	-0.191	4.6437	0.191	0.886946
13067	DMD	NA	chrNW_013185796.1	-	1727736	1727802	1726616	1726682	1732432	1732471	13067	69,55,62	12,14,3	119,99,75	30,25,36	215	149	0.0109163	0.149834	0.799,0.731,0.935	0.733,0.733,0.591	0.136	6.51737	0.136	0.886363
9578	GUF1	NA	chrNW_013185664.1	+	9207373	9207513	9205637	9205841	9208731	9208855	9578	29,49,38	2,6,7	29,37,29	0,1,3	289	149	0.00576679	0.0939744	0.882,0.808,0.737	1.0,0.95,0.833	-0.119	7.43802	0.119	0.885124
9973	ZCCHC11	NA	chrNW_013185675.1	+	4113948	4114122	4110805	4111331	4115160	4115530	9973	27,73,45	16,9,16	40,87,80	11,9,5	323	149	0.033092	0.330907	0.438,0.789,0.565	0.627,0.817,0.881	-0.178	4.91737	0.178	0.875293
2371	YAP1	NA	chrNW_013185681.1	-	1588573	1588621	1579868	1579999	1590141	1590335	2371	13,20,18	21,8,25	14,24,24	8,5,14	197	149	0.0473055	0.416524	0.319,0.654,0.353	0.57,0.784,0.565	-0.198	4.40185	0.198	0.871566
14890	ARHGEF6	NA	chrNW_013185711.1	+	2877369	2877495	2876940	2877074	2880119	2880140	14890	43,36,45	8,6,0	53,61,44	0,5,0	275	149	0.00653742	0.102768	0.744,0.765,1.0	1.0,0.869,1.0	-0.12	7.25706	0.12	0.870848
562	DIAPH2	NA	chrNW_013185711.1	+	1164158	1164179	1159711	1159816	1169856	1169996	562	1,10,7	33,29,19	16,3,10	10,14,20	170	149	0.0369307	0.353977	0.026,0.232,0.244	0.584,0.158,0.305	-0.182	4.75904	0.182	0.866145
8281	ARMC2	NA	chrNW_013185673.1	-	3631358	3631579	3626232	3626378	3635090	3635193	8281	18,6,3	0,1,0	25,28,12	1,1,4	370	149	0.00428769	0.0767273	1.0,0.707,1.0	0.91,0.919,0.547	0.11	7.86558	0.11	0.865214
555	HPRT1	NA	chrNW_013185711.1	-	3309164	3309230	3305797	3305880	3314601	3314785	555	10,20,16	2,0,2	4,18,14	2,3,4	215	149	0.0335885	0.332288	0.776,1.0,0.847	0.581,0.806,0.708	0.176	4.89589	0.176	0.861676
569	CARM1	NA	chrNW_013185909.1	+	608933	608993	606608	606713	614206	614317	569	12,0,10	0,1,2	2,1,3	1,1,4	209	149	0.0153753	0.19278	1.0,0.0,0.781	0.588,0.416,0.348	0.143	6.02324	0.143	0.861323
10469	GLMN	NA	chrNW_013185732.1	+	3390499	3390623	3386659	3386723	3392038	3392121	10469	12,17,15	4,0,1	6,7,18	0,0,0	273	149	0.0257277	0.277691	0.621,1.0,0.891	1.0,1.0,1.0	-0.163	5.28053	0.163	0.860727
5199	TANK	NA	chrNW_013185660.1	+	3963581	3963690	3960168	3960315	3964496	3964609	5199	9,12,10	0,0,0	11,10,16	0,1,4	258	149	0.0187995	0.223105	1.0,1.0,1.0	1.0,0.852,0.698	0.15	5.73316	0.15	0.859974
789	HERC2	NA	chrNW_013185695.1	-	2372986	2373118	2372041	2372200	2375627	2375781	789	52,41,33	4,2,10	36,42,74	1,1,4	281	149	0.0103039	0.145181	0.873,0.916,0.636	0.95,0.957,0.907	-0.13	6.60067	0.13	0.858087
13612	RAPGEF1	NA	chrNW_013185816.1	-	452621	452714	450959	451048	454011	454293	13612	67,75,42	7,4,17	97100123	6,4,7	242	149	0.00967262	0.138791	0.855,0.92,0.603	0.909,0.939,0.915	-0.128	6.69188	0.128	0.85656
4300	MYO5A	NA	chrNW_013185678.1	-	2201322	2201397	2199228	2199322	2203018	2203217	4300	8,16,4	0,3,2	14,12,16	0,0,2	224	149	0.027263	0.288738	1.0,0.78,0.571	1.0,1.0,0.842	-0.164	5.19691	0.164	0.852294
2990	CDKL5	NA	chrNW_013185715.1	+	1867204	1867328	1865221	1865327	1875285	1875388	2990	12,12,5	0,0,0	17,26,17	0,0,6	273	149	0.011706	0.158338	1.0,1.0,1.0	1.0,1.0,0.607	0.131	6.41661	0.131	0.840576
6598	GPN1	NA	chrNW_013186029.1	-	24224	24318	23166	23206	24404	24462	6598	21,32,25	0,0,0	13,19,43	1,2,3	243	149	0.0079911	0.11937	1.0,1.0,1.0	0.889,0.853,0.898	0.12	6.96739	0.12	0.836087
16232	EIF4E2	NA	chrNW_013185833.1	+	81675	81754	73403	73540	84339	84818	16232	63,46,46	5,1,2	39,69,53	4,10,9	228	149	0.00456603	0.0799388	0.892,0.968,0.938	0.864,0.818,0.794	0.107	7.77484	0.107	0.831908
2459	ORMDL1	NA	chrNW_013185684.1	-	7258239	7258420	7253533	7254205	7260548	7260643	2459	24,33,23	0,0,0	32,23,21	0,0,6	330	149	0.0114659	0.155776	1.0,1.0,1.0	1.0,1.0,0.612	0.129	6.4465	0.129	0.831599
3226	DCAF17	NA	chrNW_013185660.1	+	7648454	7648544	7648216	7648295	7650656	7650764	3226	49,48,34	2,6,2	37,29,31	2,7,12	239	149	0.0183145	0.218211	0.939,0.833,0.914	0.92,0.721,0.617	0.143	5.77087	0.143	0.825235
120	ANK2	NA	chrNW_013185723.1	-	2632685	2632727	2631782	2631818	2636016	2636120	120	2,6,10	25,13,23	10,11,9	9,14,22	191	149	0.0347865	0.338837	0.059,0.265,0.253	0.464,0.38,0.242	-0.17	4.84533	0.17	0.823706
6253	MPRIP	NA	chrNW_013185670.1	+	7934189	7934352	7933357	7933444	7934777	7934863	6253	20,26,27	6,0,0	31,8,13	0,0,0	312	149	0.0121365	0.162678	0.614,1.0,1.0	1.0,1.0,1.0	-0.129	6.3645	0.129	0.821021
2068	HIBCH	NA	chrNW_013185684.1	-	7395105	7395164	7394138	7394220	7397108	7397195	2068	16,14,10	0,6,0	10,28,15	0,0,0	208	149	0.010565	0.146833	1.0,0.626,1.0	1.0,1.0,1.0	-0.125	6.56456	0.125	0.82057
8644	IL6ST	NA	chrNW_013185694.1	-	1845226	1845291	1842914	1842995	1849660	1850067	8644	16,8,12	6,0,0	13,15,28	0,0,0	214	149	0.00796326	0.119313	0.65,1.0,1.0	1.0,1.0,1.0	-0.117	6.97242	0.117	0.815774
3162	HECTD3	NA	chrNW_013185675.1	+	8023620	8023710	8023142	8023262	8024078	8024285	3162	14,19,31	0,0,0	21,22,15	0,0,6	239	149	0.0142006	0.181629	1.0,1.0,1.0	1.0,1.0,0.609	0.13	6.1379	0.13	0.797927
9560	ADAMTS6	NA	chrNW_013185694.1	-	5156737	5156826	5146718	5146848	5157440	5157579	9560	25,6,23	43,16,29	7,5,4	28,20,12	238	149	0.00818716	0.121542	0.267,0.19,0.332	0.135,0.135,0.173	0.115	6.93242	0.115	0.797229
12952	MAN2B2	NA	chrNW_013185655.1	-	7591350	7591528	7588476	7588675	7593541	7593714	12952	40,61,39	22,33,10	40,76,63	11,19,12	327	149	0.0204644	0.236325	0.453,0.457,0.64	0.624,0.646,0.705	-0.142	5.61074	0.142	0.796725
13345	PAM	NA	chrNW_013185807.1	-	587912	588218	582608	582738	600401	600470	13345	21,12,11	10,12,18	13,14,17	43,24,27	455	149	0.0160566	0.197322	0.407,0.247,0.167	0.09,0.16,0.171	0.133	5.96069	0.133	0.792772
1558	ZNF236	NA	chrNW_013185697.1	-	4503515	4503668	4502486	4502677	4504895	4505075	1558	82,50,89	9,8,4	84,92,89	2,4,3	302	149	0.00592693	0.0958041	0.818,0.755,0.917	0.954,0.919,0.936	-0.106	7.3985	0.106	0.784241
6562	RTKN2	NA	chrNW_013185654.1	+	13702889	13703090	13701144	13701262	13707884	13707979	6562	24,21,41	0,1,5	29,26,23	0,0,0	350	149	0.00671024	0.105072	1.0,0.899,0.777	1.0,1.0,1.0	-0.108	7.21942	0.108	0.779697
9824	P4HA2	NA	chrNW_013185674.1	+	1975662	1975728	1975534	1975594	1977793	1977862	9824	6,6,3	10,28,16	8,10,5	88,79,99	215	149	0.0117185	0.158338	0.294,0.129,0.115	0.059,0.081,0.034	0.121	6.41507	0.121	0.776223
4936	REEP1	NA	chrNW_013185655.1	+	1406187	1406327	1389892	1390061	1408550	1411438	4936	24,10,9	18,20,36	33,17,35	23,18,28	289	149	0.0208719	0.239463	0.407,0.205,0.114	0.425,0.327,0.392	-0.139	5.58229	0.139	0.775938
10514	MAP3K4	NA	chrNW_013185733.1	-	3054122	3054223	3052566	3052647	3058762	3058859	10514	10,18,16	1,3,1	13,20,21	0,0,1	250	149	0.0150849	0.189706	0.856,0.781,0.905	1.0,1.0,0.926	-0.128	6.05075	0.128	0.774496
15700	LDB3	NA	chrNW_013185654.1	+	16729806	16729854	16723173	16723344	16732545	16732673	15700	0,1,0	8,17,9	2,1,3	20,14,5	197	149	0.0161255	0.197822	0.0,0.043,0.0	0.07,0.051,0.312	-0.13	5.95451	0.13	0.774086
7062	ATG4B	NA	chrNW_013185730.1	-	1940483	1940562	1939609	1939755	1944991	1945071	7062	38,32,44	0,0,0	27,65,56	6,2,0	228	149	0.004683	0.0815113	1.0,1.0,1.0	0.746,0.955,1.0	0.1	7.73835	0.1	0.773835
9574	ZDHHC21	NA	chrNW_013185809.1	+	512931	513048	510172	511789	516746	516949	9574	41,80,24	1,3,5	83,125,82	0,4,0	266	149	0.00681037	0.106224	0.958,0.937,0.729	1.0,0.946,1.0	-0.107	7.19805	0.107	0.770191
2460	ORMDL1	NA	chrNW_013185684.1	-	7258239	7258433	7253533	7254205	7260548	7260673	2460	26,35,25	0,0,0	39,23,24	0,0,6	343	149	0.0126101	0.166243	1.0,1.0,1.0	1.0,1.0,0.635	0.122	6.30927	0.122	0.769731
13824	LOC106046469	NA	chrNW_013185880.1	+	1353488	1353608	1352476	1352608	1355792	1355988	13824	5,4,21	4,0,2	4,27,13	0,0,3	269	149	0.0272605	0.288738	0.409,1.0,0.853	1.0,1.0,0.706	-0.148	5.19704	0.148	0.769162
14170	LOC106041137	NA	chrNW_013185754.1	-	1619494	1619590	1619118	1619189	1621520	1621695	14170	23,38,19	4,0,0	30,27,30	7,4,2	245	149	0.0106652	0.147699	0.778,1.0,1.0	0.723,0.804,0.901	0.117	6.55095	0.117	0.766461
12692	ATG10	NA	chrNW_013185784.1	-	1364279	1364376	1362650	1363860	1364662	1364760	12692	17,2,4	0,0,0	9,6,22	5,0,0	246	149	0.0355946	0.344174	1.0,1.0,1.0	0.522,1.0,1.0	0.159	4.8122	0.159	0.76514
11528	PAPD7	NA	chrNW_013185702.1	+	2587150	2587309	2575495	2575668	2597036	2602932	11528	6,16,28	0,0,6	20,27,16	0,0,0	308	149	0.00560587	0.0919568	1.0,1.0,0.693	1.0,1.0,1.0	-0.102	7.47885	0.102	0.762842
2402	BPTF	NA	chrNW_013185685.1	+	2415717	2415891	2412159	2412415	2416754	2416947	2402	4,9,0	6,9,7	2,0,2	9,2,13	323	149	0.017987	0.214949	0.235,0.316,0.0	0.093,0.0,0.066	0.131	5.7969	0.131	0.759394
1000	XRN1	NA	chrNW_013185699.1	+	2306250	2306352	2305396	2305622	2307040	2307136	1000	52,18,25	0,1,4	36,28,30	4,6,5	251	149	0.0103012	0.145181	1.0,0.914,0.788	0.842,0.735,0.781	0.115	6.60104	0.115	0.75912
11937	USP25	NA	chrNW_013185872.1	-	198520	198634	193002	193181	201510	201650	11937	2,2,2	6,9,16	6,7,6	4,17,20	263	149	0.0315622	0.319643	0.159,0.112,0.066	0.459,0.189,0.145	-0.152	4.98566	0.152	0.75782
9028	CUTA	NA	chrNW_013185748.1	+	977680	977740	974033	974179	978517	978563	9028	19,10,17	3,0,0	6,26,19	0,1,14	209	149	0.0154965	0.193383	0.819,1.0,1.0	1.0,0.949,0.492	0.126	6.01192	0.126	0.757501
2813	EIF2AK1	NA	chrNW_013185677.1	+	5536757	5536869	5536117	5536487	5538782	5538889	2813	13,24,19	2,2,2	29,33,66	2,0,1	261	149	0.0131138	0.171192	0.788,0.873,0.844	0.892,1.0,0.974	-0.12	6.25277	0.12	0.750332
4384	FLI1	NA	chrNW_013185747.1	+	1203201	1203267	1189808	1189877	1204575	1204638	4384	25,26,15	15,19,8	19,33,34	27,35,33	215	149	0.0306966	0.314561	0.536,0.487,0.565	0.328,0.395,0.417	0.149	5.02578	0.149	0.748841
63	TNC	NA	chrNW_013185708.1	+	2463861	2464134	2462477	2462750	2476271	2476394	63	611441392	268324215	144,126,68	35,39,36	422	149	0.0146266	0.186086	0.446,0.325,0.392	0.592,0.533,0.4	-0.121	6.09526	0.121	0.737527
5211	PRSS23	NA	chrNW_013185938.1	+	439566	440165	438554	439140	443299	446492	5211	239233238	20,14,15	129216235	14,28,26	748	149	0.0107748	0.148741	0.704,0.768,0.76	0.647,0.606,0.643	0.112	6.5362	0.112	0.732054
3177	CTC1	NA	chrNW_013185858.1	-	906293	906625	905928	905993	906708	906795	3177	43,39,48	0,0,0	47,41,60	0,4,2	481	149	0.0108762	0.149625	1.0,1.0,1.0	1.0,0.76,0.903	0.112	6.52268	0.112	0.730541
1607	NR2C2	NA	chrNW_013185704.1	+	146626	146726	143778	145376	156716	156827	1607	35,34,13	1,1,4	20,19,26	0,1,0	249	149	0.0133222	0.172726	0.954,0.953,0.66	1.0,0.919,1.0	-0.117	6.23002	0.117	0.728912
12087	FAM175A	NA	chrNW_013185766.1	+	22110	22231	21143	21237	23135	23252	12087	83,66,76	6,5,3	42,72,44	4,11,9	270	149	0.010208	0.144484	0.884,0.879,0.933	0.853,0.783,0.73	0.11	6.61416	0.11	0.727557
12691	ATG10	NA	chrNW_013185784.1	-	1364256	1364376	1362650	1363860	1364662	1364760	12691	13,2,4	0,0,0	11,10,20	5,0,0	269	149	0.0349638	0.339613	1.0,1.0,1.0	0.549,1.0,1.0	0.15	4.83799	0.15	0.725699
3571	FAT3	NA	chrNW_013185681.1	-	5668738	5668878	5658371	5658647	5678308	5678519	3571	29,12,30	1,1,1	15,9,14	0,7,1	289	149	0.0378684	0.358806	0.937,0.861,0.939	1.0,0.399,0.878	0.153	4.72286	0.153	0.722598
6508	VLDLR	NA	chrNW_013185909.1	-	738328	738418	737872	737950	739328	739475	6508	15,48,32	12,22,36	106124169	50,59,57	239	149	0.0274568	0.290365	0.438,0.576,0.357	0.569,0.567,0.649	-0.138	5.18669	0.138	0.715764
1722	TLN2	NA	chrNW_013185678.1	+	7148826	7148909	7128811	7128919	7165669	7165840	1722	24,20,17	0,0,6	24,26,16	0,0,0	232	149	0.015559	0.193441	1.0,1.0,0.645	1.0,1.0,1.0	-0.118	6.0061	0.118	0.70872
3041	REXO1	NA	chrNW_013185857.1	-	1135098	1135237	1132413	1132534	1135415	1135531	3041	67,31,47	2,4,6	53,36,67	0,2,2	288	149	0.00761395	0.115168	0.945,0.8,0.802	1.0,0.903,0.945	-0.1	7.03714	0.1	0.703714
1914	ST7	NA	chrNW_013185769.1	+	2425117	2425268	2414395	2414498	2434488	2434628	1914	17,18,21	1,4,0	23,21,22	0,0,0	300	149	0.0292059	0.303333	0.894,0.691,1.0	1.0,1.0,1.0	-0.138	5.09759	0.138	0.703468
11798	2021-09-10	NA	chrNW_013185995.1	+	48288	48678	47868	48059	49638	50509	11798	4,8,2	4,2,4	1,2,2	10,2,2	539	149	0.0264168	0.282516	0.217,0.525,0.121	0.027,0.217,0.217	0.134	5.2424	0.134	0.702482
7414	ACP6	NA	chrNW_013185656.1	-	12567645	12567725	12566745	12566833	12568353	12568484	7414	16,25,18	2,5,9	33,36,31	4,2,4	229	149	0.0332392	0.330907	0.839,0.765,0.565	0.843,0.921,0.835	-0.143	4.91097	0.143	0.702268
5535	FBRSL1	NA	chrNW_013185666.1	+	6897243	6897345	6809844	6810045	6908602	6908638	5535	17,30,24	0,0,0	12,12,7	5,0,0	251	149	0.0296594	0.306022	1.0,1.0,1.0	0.588,1.0,1.0	0.137	5.07537	0.137	0.695325
3004	ACOT9	NA	chrNW_013185715.1	-	4177753	4177799	4173891	4174062	4180708	4180735	3004	21,14,18	0,0,0	13,35,20	4,2,0	195	149	0.0177012	0.212218	1.0,1.0,1.0	0.713,0.93,1.0	0.119	5.82001	0.119	0.692581
4605	MYCBP2	NA	chrNW_013185812.1	-	232808	232949	224903	225128	238159	238257	4605	5,9,14	0,0,0	19,41,22	0,0,6	290	149	0.0160683	0.197322	1.0,1.0,1.0	1.0,1.0,0.653	0.116	5.95964	0.116	0.691318
15505	AAK1	NA	chrNW_013185922.1	+	370397	370508	369516	369618	373943	374048	15505	25,29,19	0,3,1	15,20,17	1,6,2	260	149	0.0233003	0.257773	1.0,0.847,0.916	0.896,0.656,0.83	0.127	5.42351	0.127	0.688786
1069	NCOA3	NA	chrNW_013185657.1	+	1468226	1468268	1449292	1449431	1504567	1504643	1069	6,4,2	0,0,2	14,8,8	3,3,3	191	149	0.00935748	0.135076	1.0,1.0,0.438	0.785,0.675,0.675	0.101	6.73966	0.101	0.680706
12673	ZBTB44	NA	chrNW_013185747.1	-	1974107	1974192	1968155	1968319	1978781	1979644	12673	33,21,14	0,0,6	49,50,40	0,0,1	234	149	0.0203211	0.235348	1.0,1.0,0.598	1.0,1.0,0.962	-0.121	5.62088	0.121	0.680126
7038	NIPBL	NA	chrNW_013185700.1	-	3219614	3220247	3206843	3206967	3229941	3230035	7038	59,68,41	0,0,0	69,72,48	0,6,0	782	149	0.0100306	0.142559	1.0,1.0,1.0	1.0,0.696,1.0	0.101	6.63945	0.101	0.670585
12760	DOCK3	NA	chrNW_013185786.1	+	1973230	1973379	1943307	1943404	1981454	1981539	12760	20,20,28	2,4,3	38,29,28	1,1,2	298	149	0.0290202	0.302021	0.833,0.714,0.824	0.95,0.935,0.875	-0.13	5.1068	0.13	0.663884
5831	BEND3	NA	chrNW_013185673.1	+	4481577	4481801	4481067	4481112	4486894	4492450	5831	59,25,46	0,2,4	42,52,72	0,0,1	373	149	0.0122308	0.163205	1.0,0.833,0.821	1.0,1.0,0.966	-0.104	6.35334	0.104	0.660747
5449	SLC25A16	NA	chrNW_013185654.1	+	11719782	11719945	11718939	11719006	11720814	11720883	5449	70,72,46	52,64,22	58,97,101	26,43,42	312	149	0.0155977	0.193721	0.391,0.349,0.5	0.516,0.519,0.535	-0.11	6.00252	0.11	0.660278
3446	TNRC6C	NA	chrNW_013185685.1	-	7044922	7045072	7043488	7043635	7051939	7052085	3446	123123155	29,51,30	120169112	52,79,45	299	149	0.017688	0.212218	0.679,0.546,0.72	0.535,0.516,0.554	0.113	5.82109	0.113	0.657783
11198	APLP2	NA	chrNW_013185747.1	-	1760131	1760167	1757172	1757255	1760765	1760936	11198	14,10,5	56,39,27	24,25,10	33,47,44	185	149	0.0213736	0.244008	0.168,0.171,0.13	0.369,0.3,0.155	-0.118	5.54803	0.118	0.654667
12531	TRPC3	NA	chrNW_013185778.1	+	2510636	2510801	2503674	2503860	2512676	2512893	12531	6,25,12	0,2,0	19,10,7	0,6,0	314	149	0.0380352	0.359688	1.0,0.856,1.0	1.0,0.442,1.0	0.138	4.71652	0.138	0.65088
1337	INPP4A	NA	chrNW_013185695.1	+	596373	596391	592227	592336	599038	599222	1337	4,4,7	2,0,0	7,23,9	2,2,4	167	149	0.0123272	0.163772	0.641,1.0,1.0	0.757,0.911,0.667	0.102	6.34201	0.102	0.646885
1121	PIGP	NA	chrNW_013185698.1	+	5129071	5129190	5128481	5128554	5131998	5132175	1121	42,63,14	0,0,6	41,33,50	0,0,1	268	149	0.0349428	0.339613	1.0,1.0,0.565	1.0,1.0,0.965	-0.133	4.83886	0.133	0.643569
10718	PHLDB1	NA	chrNW_013185736.1	+	3867265	3867385	3866621	3866711	3870431	3870548	10718	27,71,39	17,28,13	79,80,92	19,27,16	269	149	0.0360694	0.347062	0.468,0.584,0.624	0.697,0.621,0.761	-0.134	4.79308	0.134	0.642273
12545	RALGPS2	NA	chrNW_013185779.1	+	2208968	2209046	2205395	2205450	2210641	2210747	12545	60,83,71	18,14,34	27,29,34	10,13,34	227	149	0.0457945	0.406799	0.686,0.796,0.578	0.639,0.594,0.396	0.144	4.44868	0.144	0.64061
9996	SULF2	NA	chrNW_013185657.1	-	1643364	1643449	1601271	1601453	1644210	1644277	9996	1,2,4	17,20,12	11,1,13	21,16,21	234	149	0.0122131	0.163205	0.036,0.06,0.175	0.25,0.038,0.283	-0.1	6.35542	0.1	0.635542
1329	SLC9A7	NA	chrNW_013185695.1	-	2685590	2685654	2682920	2683003	2696013	2696167	1329	9,19,5	0,2,0	31,12,10	2,3,1	213	149	0.0216867	0.245714	1.0,0.869,1.0	0.916,0.737,0.875	0.114	5.52705	0.114	0.630083
7181	DCAF6	NA	chrNW_013185656.1	-	11562427	11562589	11556447	11556507	11567685	11567931	7181	3,4,7	11,18,8	10,10,20	16,16,13	311	149	0.0329242	0.329792	0.116,0.096,0.295	0.23,0.23,0.424	-0.126	4.92471	0.126	0.620513
13301	MAP2K5	NA	chrNW_013185803.1	-	1159415	1159466	1156211	1156283	1160387	1160461	13301	27,19,14	0,0,6	25,54,44	0,0,1	200	149	0.0221957	0.249598	1.0,1.0,0.635	1.0,1.0,0.97	-0.112	5.49357	0.112	0.61528
8917	ZDHHC1	NA	chrNW_013185676.1	-	902479	902581	901560	901685	903214	903390	8917	0,2,1	2,3,0	1,7,19	3,3,2	251	149	0.0169651	0.204981	0.0,0.284,1.0	0.165,0.581,0.849	-0.104	5.88128	0.104	0.611653
401	MBTPS2	NA	chrNW_013185715.1	+	3389359	3389463	3385373	3385512	3391984	3392112	401	72,75,61	4,4,0	28,37,39	2,11,1	253	149	0.0178266	0.213244	0.914,0.917,1.0	0.892,0.665,0.958	0.105	5.80983	0.105	0.610032
13377	PCNXL4	NA	chrNW_013185709.1	+	810475	810990	810204	810384	811791	811892	13377	88,93,85	2,0,9	135162172	15,7,17	664	149	0.0371947	0.355377	0.908,1.0,0.679	0.669,0.839,0.694	0.128	4.74876	0.128	0.607841
2111	NIN	NA	chrNW_013186028.1	+	35039	35209	28731	28813	40931	40971	2111	32,29,31	1,2,2	54,47,82	0,0,0	319	149	0.0177055	0.212218	0.937,0.871,0.879	1.0,1.0,1.0	-0.104	5.81966	0.104	0.605245
1253	SENP6	NA	chrNW_013185662.1	-	387474	387576	375625	375696	392679	392822	1253	2,0,4	3,13,12	2,0,0	10,14,16	251	149	0.0253411	0.274929	0.284,0.0,0.165	0.106,0.0,0.0	0.114	5.30238	0.114	0.604471
1170	U2AF1	NA	chrNW_013185698.1	+	2290404	2290471	2289522	2289589	2293818	2293868	1170	49,43,55	18,41,29	36,43,79	29,59,69	216	149	0.0440864	0.395587	0.653,0.42,0.567	0.461,0.335,0.441	0.134	4.50352	0.134	0.603472
5850	CAMK2G	NA	chrNW_013185654.1	+	23464688	23464757	23454528	23454569	23466337	23466382	5850	8,15,14	16,22,18	9,11,13	44,23,34	218	149	0.0264057	0.282516	0.255,0.318,0.347	0.123,0.246,0.207	0.115	5.24301	0.115	0.602946
6977	SLC4A7	NA	chrNW_013185661.1	-	10425384	10425753	10419776	10419892	10428416	10428605	6977	64,54,49	53,20,34	41,14,24	45,9,38	518	149	0.0206152	0.237381	0.258,0.437,0.293	0.208,0.309,0.154	0.106	5.60015	0.106	0.593616
244	PQLC1	NA	chrNW_013185719.1	-	2953848	2953982	2928570	2928787	2963190	2963321	244	102,87,74	17,35,23	64,43,86	7,11,11	283	149	0.0310786	0.317123	0.76,0.567,0.629	0.828,0.673,0.805	-0.117	5.00793	0.117	0.585928
10926	AKR7A2	NA	chrNW_013185741.1	-	774627	774727	774065	774195	774957	775054	10926	29,11,13	3,2,0	18,14,22	0,0,0	249	149	0.0410401	0.376828	0.853,0.767,1.0	1.0,1.0,1.0	-0.127	4.60682	0.127	0.585066
4386	ZBTB11	NA	chrNW_013185656.1	-	5367120	5367279	5362632	5365118	5369862	5369980	4386	23,21,20	1,4,0	20,28,25	0,0,0	308	149	0.0376212	0.357597	0.918,0.717,1.0	1.0,1.0,1.0	-0.122	4.73231	0.122	0.577342
975	PTPN13	NA	chrNW_013185766.1	+	769971	770103	769117	769225	770502	770596	975	25,33,36	6,0,0	41,40,43	0,0,0	281	149	0.0219623	0.247986	0.688,1.0,1.0	1.0,1.0,1.0	-0.104	5.50883	0.104	0.572918
3253	CERS6	NA	chrNW_013185660.1	+	6680354	6680378	6679185	6679342	6683306	6688716	3253	23,26,13	87,80,75	13,56,43	69,70,78	173	149	0.0293652	0.304294	0.185,0.219,0.13	0.14,0.408,0.322	-0.112	5.08975	0.112	0.570052
11849	AP2B1	NA	chrNW_013185758.1	+	1295834	1295876	1285997	1286190	1297820	1297967	11849	79,82,91	17,21,7	70,64,71	15,31,21	191	149	0.0256063	0.276807	0.784,0.753,0.91	0.785,0.617,0.725	0.107	5.28736	0.107	0.565747
13050	LOC106047244	NA	chrNW_013185902.1	-	3764	3883	2889	3046	4793	4901	13050	21,20,19	0,3,2	16,29,22	0,0,0	268	149	0.0425368	0.384689	1.0,0.788,0.841	1.0,1.0,1.0	-0.124	4.55515	0.124	0.564838
11729	LOC106041306	NA	chrNW_013185757.1	-	157062	157161	132854	132944	163653	164137	11729	10,5,0	27,15,20	11,10,8	27,18,14	248	149	0.0383947	0.360182	0.182,0.167,0.0	0.197,0.25,0.256	-0.118	4.70295	0.118	0.554948
4129	CAB39L	NA	chrNW_013185688.1	+	1703127	1703276	1693877	1694487	1715291	1715456	4129	38,72,37	2,2,2	55,47,28	6,4,4	298	149	0.021417	0.244272	0.905,0.947,0.902	0.821,0.855,0.778	0.1	5.5451	0.1	0.55451
14995	HDAC7	NA	chrNW_013185925.1	-	145663	145780	145257	145456	146121	146231	14995	53,54,46	28,27,36	69,41,49	23,20,15	266	149	0.0382575	0.359793	0.515,0.528,0.417	0.627,0.535,0.647	-0.116	4.70811	0.116	0.546141
242	PQLC1	NA	chrNW_013185719.1	-	2949820	2949874	2928570	2928787	2953848	2953982	242	75,69,60	44,46,38	38,26,43	30,27,46	203	149	0.028287	0.297484	0.556,0.524,0.537	0.482,0.414,0.407	0.105	5.14372	0.105	0.540091
9783	MTMR3	NA	chrNW_013186001.1	-	176715	176826	176103	176192	179224	180629	9783	60,50,59	7,16,9	38,89,57	5,10,2	260	149	0.0323986	0.326432	0.831,0.642,0.79	0.813,0.836,0.942	-0.109	4.94793	0.109	0.539324
13379	PCNXL4	NA	chrNW_013185709.1	+	811791	811892	810204	810384	812041	812164	13379	14,17,17	0,4,4	39,30,34	0,1,4	250	149	0.0399106	0.369851	1.0,0.717,0.717	1.0,0.947,0.835	-0.116	4.64708	0.116	0.539062
1632	ROBO2	NA	chrNW_013185656.1	-	17172725	17172908	17167896	17168061	17181912	17182121	1632	49,61,47	5,11,8	69,67,52	17,22,11	332	149	0.0419837	0.38123	0.815,0.713,0.725	0.646,0.577,0.68	0.117	4.57403	0.117	0.535161
7675	DDX42	NA	chrNW_013185864.1	-	382765	382992	381337	381448	383619	383896	7675	14,37,21	0,0,0	34,31,21	0,4,1	376	149	0.0437388	0.393191	1.0,1.0,1.0	1.0,0.754,0.893	0.118	4.51494	0.118	0.532763
8240	CLOCK	NA	chrNW_013185664.1	-	12012220	12012264	12003798	12003912	12013794	12013856	8240	2,1,4	18,18,20	5,7,2	12,21,10	193	149	0.0343035	0.335766	0.079,0.041,0.134	0.243,0.205,0.134	-0.109	4.8655	0.109	0.53034
7456	AP5M1	NA	chrNW_013185815.1	-	241847	241944	240562	240723	242193	242309	7456	45,23,20	0,6,0	18,26,21	0,0,0	246	149	0.0259949	0.279247	1.0,0.699,1.0	1.0,1.0,1.0	-0.1	5.26563	0.1	0.526563
9871	ATP11C	NA	chrNW_013185711.1	+	2088447	2088538	2086085	2086239	2090771	2090948	9871	15,15,8	51,50,43	18,18,11	21,42,33	240	149	0.0302891	0.310916	0.154,0.157,0.104	0.347,0.21,0.171	-0.104	5.04506	0.104	0.524686
2455	USP33	NA	chrNW_013185680.1	-	1459614	1459784	1458153	1458235	1463110	1463291	2455	22,35,30	6,3,0	5,33,23	0,1,2	319	149	0.0287703	0.30075	0.631,0.845,1.0	1.0,0.939,0.843	-0.102	5.11928	0.102	0.522166
5420	BTBD7	NA	chrNW_013185655.1	+	19158587	19158701	19158210	19158354	19160237	19160427	5420	34,33,48	59,25,45	41,32,55	23,22,41	263	149	0.0402176	0.371464	0.246,0.428,0.377	0.502,0.452,0.432	-0.112	4.63603	0.112	0.519235
16235	ARNT	NA	chrNW_013186022.1	+	221499	221544	218718	218763	224024	224238	16235	23,19,20	6,0,4	21,54,45	0,2,4	194	149	0.0322481	0.325189	0.746,1.0,0.793	1.0,0.954,0.896	-0.104	4.95464	0.104	0.515283
7805	AGAP1	NA	chrNW_013185684.1	+	1642711	1642789	1608898	1609060	1651243	1651398	7805	0,0,6	15,6,9	0,0,0	4,16,7	227	149	0.029222	0.303333	0.0,0.0,0.304	0.0,0.0,0.0	0.101	5.0968	0.101	0.514777
13983	MEGF6	NA	chrNW_013185829.1	-	1807123	1807255	1806698	1806827	1807522	1807651	13983	17,16,5	0,0,0	16,23,21	0,4,1	281	149	0.041399	0.377817	1.0,1.0,1.0	1.0,0.753,0.918	0.11	4.59426	0.11	0.505369
3577	TARBP1	NA	chrNW_013185659.1	-	1589238	1589414	1586095	1586193	1589717	1589814	3577	56,66,58	3,3,15	74,82,40	1,7,1	325	149	0.0376355	0.357597	0.895,0.91,0.639	0.971,0.843,0.948	-0.106	4.73176	0.106	0.501567
12074	UBP1	NA	chrNW_013185765.1	-	1270241	1270349	1263712	1263816	1270884	1270995	12074	39,37,43	80,55,58	45,51,69	54,72,38	257	149	0.0417042	0.380021	0.22,0.281,0.301	0.326,0.291,0.513	-0.109	4.58366	0.109	0.499619
8793	PHC3	NA	chrNW_013185670.1	-	1799624	1799775	1799301	1799533	1800999	1801114	8793	13,18,4	3,6,0	19,31,23	2,0,3	300	149	0.0454729	0.405141	0.683,0.598,1.0	0.825,1.0,0.792	-0.112	4.45885	0.112	0.499391
5303	TBC1D8B	NA	chrNW_013185714.1	+	1414668	1414725	1413553	1413637	1415027	1415125	5303	70,60,34	10,16,4	56,62,76	15,25,20	206	149	0.040552	0.373203	0.835,0.731,0.86	0.73,0.642,0.733	0.107	4.62408	0.107	0.494777
7023	CAPS2	NA	chrNW_013185658.1	+	4510666	4510786	4510012	4510167	4511844	4511941	7023	15,4,18	0,0,0	24,15,24	0,1,4	269	149	0.0486504	0.424939	1.0,1.0,1.0	1.0,0.893,0.769	0.113	4.3614	0.113	0.492839
10466	GLMN	NA	chrNW_013185732.1	+	3375694	3375826	3374184	3374310	3376650	3376759	10466	50,42,35	3,1,2	32,22,39	8,2,2	281	149	0.0401365	0.371085	0.898,0.957,0.903	0.68,0.854,0.912	0.104	4.63894	0.104	0.48245
415	TCERG1	NA	chrNW_013185674.1	-	487412	487475	485922	486123	491357	491600	415	19,38,22	33,37,54	27,17,31	51,88,72	212	149	0.0382755	0.359793	0.288,0.419,0.223	0.271,0.12,0.232	0.102	4.70744	0.102	0.480159
8817	CLSTN1	NA	chrNW_013185820.1	-	1445875	1445926	1444002	1444160	1447990	1448153	8817	67,74,60	10,10,8	88,85,65	8,27,29	200	149	0.045589	0.405634	0.833,0.846,0.848	0.891,0.701,0.625	0.103	4.45517	0.103	0.458883
11461	ST5	NA	chrNW_013185750.1	+	2506863	2508084	2482384	2482489	2510857	2510994	11461	343297341	10,2,4	330324232	7,10,10	1370	149	0.0486977	0.425043	0.789,0.942,0.903	0.837,0.779,0.716	0.101	4.36	0.101	0.44036
