# Supplementary material for: Transcriptome Sequencing Reveals Pathways Related to Proliferation and Differentiation of Shitou Goose Myoblasts
Source: Animals (Basel). 2022 Oct 27;12(21):2956. doi: 10.3390/ani12212956 (PMC9658593; doi:10.3390/ani12212956)
Supplement: Supplementary file 1 [file animals-12-02956-s001.zip › Supplementary File S3 - Differentially splicing genes in the main splicing type/02.RI_sig_event.xlsx]

## Sheet: Sheet1
ID	GeneID	geneSymbol	chr	strand	riExonStart_0base	riExonEnd	upstreamES	upstreamEE	downstreamES	downstreamEE	ID	IJC_SAMPLE_1	SJC_SAMPLE_1	IJC_SAMPLE_2	SJC_SAMPLE_2	IncFormLen	SkipFormLen	PValue	FDR	IncLevel1	IncLevel2	IncLevelDifference			乘积
389	LOC106047490	NA	chrNW_013185658.1	+	11959277	11961099	11959277	11960788	11960992	11961099	389	4,13,12	2,5,2	14,12,12	0,0,0	353	149	3.95201e-08	7.78546e-06	0.458,0.523,0.717	1.0,1.0,1.0	-0.434	24.5928	0.434	10.6733
298	IRF1	NA	chrNW_013185674.1	+	1783044	1783489	1783044	1783180	1783363	1783489	298	6,8,2	2,6,3	0,0,2	7,7,17	332	149	2.09488e-07	2.63751e-05	0.574,0.374,0.23	0.0,0.0,0.05	0.376	22.1866	0.376	8.34217
1052	LOC106031985	NA	chrNW_013185670.1	-	1775835	1778860	1775835	1777830	1778765	1778860	1052	2,6,14	1,0,0	2,8,2	1,2,2	1084	149	5.22453e-05	0.00205847	0.216,1.0,1.0	0.216,0.355,0.121	0.508	14.2243	0.508	7.22596
120	ZNF644	NA	chrNW_013185732.1	+	3852825	3855854	3852825	3854875	3855298	3855854	120	41,34,28	2,3,0	12,20,20	8,7,3	572	149	9.93191e-05	0.00301013	0.842,0.747,1.0	0.281,0.427,0.635	0.415	13.2976	0.415	5.51849
1343	TMEM40	NA	chrNW_013185992.1	+	60102	62953	60102	60165	60623	62953	1343	39,29,27	14,24,10	32,27,20	3,4,1	607	149	8.2567e-05	0.00271095	0.406,0.229,0.399	0.724,0.624,0.831	-0.382	13.5641	0.382	5.18148
826	LOC106041583	NA	chrNW_013185760.1	-	2898713	2899352	2898713	2898753	2899297	2899352	826	17,11,11	4,5,12	5,3,0	7,19,13	693	149	1.69744e-06	0.000133759	0.477,0.321,0.165	0.133,0.033,0.0	0.266	19.1682	0.266	5.09874
1143	LOC106044164	NA	chrNW_013185817.1	+	1170802	1172691	1170802	1170875	1172484	1172691	1143	36,30,17	4,2,0	19,29,10	0,0,0	1758	149	3.83116e-05	0.00195117	0.433,0.56,1.0	1.0,1.0,1.0	-0.336	14.6719	0.336	4.92974
557	CELF2	NA	chrNW_013185724.1	+	4885506	4887923	4885506	4885678	4886964	4887923	557	236222175	30,20,17	272238252	54,72,73	1435	149	2.67767e-07	2.63751e-05	0.45,0.535,0.517	0.343,0.256,0.264	0.213	21.8325	0.213	4.65033
480	SLC39A3	NA	chrNW_013185948.1	+	478178	479198	478178	478231	478930	479198	480	32,26,23	0,3,0	10,15,37	2,4,6	848	149	0.00055968	0.0106459	1.0,0.604,1.0	0.468,0.397,0.52	0.406	10.8031	0.406	4.38606
543	LOC106034027	NA	chrNW_013185680.1	-	1178765	1181070	1178765	1179017	1180546	1181070	543	24,14,17	4,0,2	17,20,12	1,0,0	1678	149	4.45698e-05	0.00195117	0.348,1.0,0.43	0.602,1.0,1.0	-0.275	14.4536	0.275	3.97473
77	TMCC1	NA	chrNW_013185704.1	+	267203	267449	267203	267286	267372	267449	77	29,30,25	0,0,0	22,20,37	2,8,2	235	149	2.7604e-06	0.000181267	1.0,1.0,1.0	0.875,0.613,0.921	0.197	18.4667	0.197	3.63794
551	MOB3C	NA	chrNW_013185675.1	+	6984950	6986553	6984950	6985496	6985633	6986553	551	10,1,11	5,2,6	10,6,12	2,0,2	286	149	0.00552449	0.0473184	0.51,0.207,0.489	0.723,1.0,0.758	-0.425	7.49994	0.425	3.18748
1259	ICE1	NA	chrNW_013185880.1	-	1247155	1247924	1247155	1247195	1247812	1247924	1259	64,40,30	1,0,0	35,45,40	1,2,5	766	149	4.43836e-05	0.00195117	0.926,1.0,1.0	0.872,0.814,0.609	0.21	14.4596	0.21	3.03652
828	COL23A1	NA	chrNW_013185674.1	-	4808809	4810440	4808809	4809444	4810401	4810440	828	582594496	4,11,16	469598586	0,0,3	1106	149	2.28378e-08	7.78546e-06	0.951,0.879,0.807	1.0,1.0,0.963	-0.109	25.384	0.109	2.76686
805	ZDHHC21	NA	chrNW_013185809.1	+	510172	511789	510172	510558	511739	511789	805	36,61,51	0,3,0	41,30,27	0,3,12	1330	149	0.00601932	0.0501433	1.0,0.695,1.0	1.0,0.528,0.201	0.322	7.37618	0.322	2.37513
1276	ASPSCR1	NA	chrNW_013185890.1	+	1040338	1046352	1040338	1040526	1042071	1046352	1276	614488471	17,21,21	441504441	27,40,51	1694	149	0.00014725	0.00386776	0.761,0.671,0.664	0.59,0.526,0.432	0.183	12.7294	0.183	2.32949
10	LOC106038552	NA	chrNW_013185722.1	+	2500301	2503651	2500301	2500522	2501832	2503651	10	137183156	5,5,0	163153148	8,10,14	1459	149	0.00157412	0.0236943	0.737,0.789,1.0	0.675,0.61,0.519	0.241	9.31124	0.241	2.24401
546	NFKBIZ	NA	chrNW_013185656.1	+	5456328	5458745	5456328	5456496	5457192	5458745	546	33,63,28	0,2,10	26,24,20	8,6,6	845	149	0.0164409	0.0996572	1.0,0.847,0.331	0.364,0.414,0.37	0.343	5.92657	0.343	2.03281
1194	TRNAU1AP	NA	chrNW_013185841.1	-	107922	110284	107922	108781	109771	110284	1194	19,14,8	0,0,0	11,14,4	0,8,0	1139	149	0.00626345	0.0503633	1.0,1.0,1.0	1.0,0.186,1.0	0.271	7.31883	0.271	1.9834
993	TNFSF15	NA	chrNW_013185708.1	+	2563696	2564288	2563696	2563921	2564014	2564288	993	16,8,10	0,0,0	9,10,26	4,2,0	242	149	0.00230971	0.0277704	1.0,1.0,1.0	0.581,0.755,1.0	0.221	8.75807	0.221	1.93553
1365	NRROS	NA	chrNW_013185730.1	-	1802047	1804766	1802047	1803671	1803719	1804766	1365	32,16,21	0,0,0	4,8,4	1,2,1	197	149	0.00456286	0.0411372	1.0,1.0,1.0	0.752,0.752,0.752	0.248	7.77584	0.248	1.92841
598	LOC106038425	NA	chrNW_013185656.1	-	4551255	4554299	4551255	4551420	4554107	4554299	598	199117109	0,0,10	132,81,108	0,0,0	2836	149	0.00199605	0.0262149	1.0,1.0,0.364	1.0,1.0,1.0	-0.212	8.96863	0.212	1.90135
815	QRICH1	NA	chrNW_013185692.1	+	63535	64225	63535	63729	64020	64225	815	117133123	18,10,4	97100108	1,2,3	440	149	0.000135406	0.0038107	0.688,0.818,0.912	0.97,0.944,0.924	-0.14	12.8504	0.14	1.79906
477	SLC39A3	NA	chrNW_013185948.1	+	476685	477274	476685	476890	477132	477274	477	12,8,22	0,0,0	16,10,6	4,0,1	391	149	0.00610883	0.0501433	1.0,1.0,1.0	0.604,1.0,0.696	0.233	7.35489	0.233	1.71369
923	BICD2	NA	chrNW_013185740.1	-	3777820	3783360	3777820	3779946	3783149	3783360	923	14121200930	11,11,11	100012491035	22,24,22	3352	149	0.000233134	0.00540323	0.851,0.829,0.79	0.669,0.698,0.677	0.142	12.0666	0.142	1.71345
364	SLC6A1	NA	chrNW_013185740.1	+	816815	817236	816815	817088	817173	817236	364	13,2,2	0,0,4	0,3,4	2,6,0	234	149	0.028722	0.152925	1.0,1.0,0.241	0.0,0.241,1.0	0.333	5.1217	0.333	1.70553
181	LOC106046849	NA	chrNW_013185892.1	+	181064	181653	181064	181382	181587	181653	181	2,4,2	0,0,6	4,3,11	0,0,0	354	149	0.0183036	0.106053	1.0,1.0,0.123	1.0,1.0,1.0	-0.292	5.77173	0.292	1.68534
1260	ICE1	NA	chrNW_013185880.1	-	1247155	1247924	1247155	1247205	1247812	1247924	1260	53,37,27	1,0,5	28,29,33	0,0,0	756	149	0.00239526	0.0277704	0.913,1.0,0.516	1.0,1.0,1.0	-0.19	8.7056	0.19	1.65406
1350	LOC106036475	NA	chrNW_013185701.1	-	3250483	3258869	3250483	3250709	3252564	3258869	1350	22,10,8	0,4,0	6,6,6	0,0,0	2004	149	0.0172875	0.10278	1.0,0.157,1.0	1.0,1.0,1.0	-0.281	5.85413	0.281	1.64501
796	ATP6V1C2	NA	chrNW_013185664.1	+	4934044	4934726	4934044	4934444	4934569	4934726	796	6,7,6	8,0,0	13,8,16	0,0,0	274	149	0.00878614	0.0618168	0.29,1.0,1.0	1.0,1.0,1.0	-0.237	6.83056	0.237	1.61884
1360	LOC106038247	NA	chrNW_013185718.1	+	1116596	1126069	1116596	1117782	1118465	1126069	1360	38,54,38	0,2,0	61,53,36	4,2,2	832	149	0.00145672	0.0236943	1.0,0.829,1.0	0.732,0.826,0.763	0.169	9.42306	0.169	1.5925
911	DPAGT1	NA	chrNW_013185736.1	-	4059569	4060483	4059569	4060241	4060396	4060483	911	469534444	145107119	319460454	134169209	304	149	7.3561e-05	0.00263482	0.613,0.71,0.646	0.538,0.572,0.516	0.114	13.7307	0.114	1.5653
597	LOC106038425	NA	chrNW_013185656.1	-	4539115	4540207	4539115	4539250	4540144	4540207	597	65,49,63	2,6,0	52,70,48	0,2,0	1043	149	0.0017146	0.0241268	0.823,0.538,1.0	1.0,0.833,1.0	-0.157	9.18791	0.157	1.4425
909	USP28	NA	chrNW_013185736.1	+	3711380	3712248	3711380	3712025	3712130	3712248	909	10,19,15	2,0,1	12,4,4	1,1,4	254	149	0.0139038	0.0883564	0.746,1.0,0.898	0.876,0.701,0.37	0.232	6.16838	0.232	1.43106
654	PRR14L	NA	chrNW_013185666.1	+	10249889	10255008	10249889	10249955	10252208	10255008	654	84,91,82	0,0,6	90,55,102	0,0,0	2402	149	0.00458981	0.0411372	1.0,1.0,0.459	1.0,1.0,1.0	-0.18	7.76735	0.18	1.39812
277	LOC106033662	NA	chrNW_013185678.1	-	2102619	2113971	2102619	2102842	2103686	2113971	277	127,75,144	2,5,5	96,79,67	7,8,8	993	149	0.00743729	0.0541314	0.905,0.692,0.812	0.673,0.597,0.557	0.194	7.07101	0.194	1.37178
1217	FAM8A1	NA	chrNW_013185762.1	+	2982712	2985344	2982712	2984403	2985223	2985344	1217	134,118,97	4,4,0	85,62,65	0,0,0	969	149	0.000355436	0.00737061	0.837,0.819,1.0	1.0,1.0,1.0	-0.115	11.4581	0.115	1.31768
1341	LOC106041153	NA	chrNW_013185754.1	+	1532984	1536609	1532984	1533051	1534901	1536609	1341	38,40,18	0,0,4	16,22,35	0,0,0	1999	149	0.02602	0.146456	1.0,1.0,0.251	1.0,1.0,1.0	-0.25	5.26423	0.25	1.31606
30	LOC106037815	NA	chrNW_013185715.1	+	4240708	4242043	4240708	4240763	4241971	4242043	30	15,13,21	0,4,1	18,16,17	0,2,0	1357	149	0.00469842	0.0411372	1.0,0.263,0.698	1.0,0.468,1.0	-0.169	7.73361	0.169	1.30698
1401	LOC106038660	NA	chrNW_013185723.1	-	3102168	3107198	3102168	3102239	3103366	3107198	1401	30,58,30	0,6,0	20,16,29	0,0,0	1276	149	0.00315881	0.0325393	1.0,0.53,1.0	1.0,1.0,1.0	-0.157	8.3064	0.157	1.30411
233	NAA60	NA	chrNW_013185677.1	-	1761630	1765264	1761630	1761799	1762061	1765264	233	40,54,22	0,0,0	7,12,38	0,6,0	411	149	0.0103906	0.0693879	1.0,1.0,1.0	1.0,0.42,1.0	0.193	6.58858	0.193	1.2716
501	PRKAA2	NA	chrNW_013185675.1	-	2538390	2543606	2538390	2542629	2543341	2543606	501	34,32,31	1,4,0	60,52,49	0,0,0	861	149	0.00943808	0.0652387	0.855,0.581,1.0	1.0,1.0,1.0	-0.188	6.72729	0.188	1.26473
565	SRRM1	NA	chrNW_013185716.1	-	389706	391673	389706	389877	391544	391673	565	463451380	4,1,4	359361364	2,12,12	1816	149	0.00161378	0.0236943	0.905,0.974,0.886	0.936,0.712,0.713	0.135	9.27534	0.135	1.25217
563	UNKL	NA	chrNW_013185865.1	+	1499984	1501916	1499984	1500152	1501489	1501916	563	354298240	0,0,0	159238230	4,0,4	1486	149	0.000567424	0.0106459	1.0,1.0,1.0	0.799,1.0,0.852	0.116	10.7833	0.116	1.25086
118	ITFG3	NA	chrNW_013185677.1	+	1853956	1856079	1853956	1854959	1855819	1856079	118	28,40,27	0,0,0	26,22,30	0,5,0	1009	149	0.0146702	0.0917468	1.0,1.0,1.0	1.0,0.394,1.0	0.202	6.09097	0.202	1.23038
1361	LOC106038247	NA	chrNW_013185718.1	+	1116596	1126069	1116596	1118520	1119373	1126069	1361	41,66,52	0,2,0	101,78,52	3,3,2	1002	149	0.00303405	0.0325393	1.0,0.831,1.0	0.834,0.795,0.795	0.136	8.36454	0.136	1.13758
955	MSANTD2	NA	chrNW_013185747.1	-	65344	71185	65344	68434	68715	71185	955	50,84,43	0,0,0	34,39,31	1,2,3	430	149	0.00468545	0.0411372	1.0,1.0,1.0	0.922,0.871,0.782	0.142	7.7376	0.142	1.09874
276	LOC106033662	NA	chrNW_013185678.1	-	2092885	2096873	2092885	2095287	2096596	2096873	276	176,96,173	0,0,0	124,93,126	7,0,0	1458	149	0.00188936	0.0256692	1.0,1.0,1.0	0.644,1.0,1.0	0.119	9.04789	0.119	1.0767
1397	SLC25A44	NA	chrNW_013185996.1	-	41578	43676	41578	42713	42811	43676	1397	13,11,9	4,0,2	17,13,21	3,13,10	247	149	0.0394876	0.199463	0.662,1.0,0.731	0.774,0.376,0.559	0.228	4.66246	0.228	1.06304
199	KIAA1549L	NA	chrNW_013185679.1	+	5299041	5307767	5299041	5299532	5300151	5307767	199	107,111,91	0,0,0	58,82,91	7,0,0	768	149	0.00364612	0.0359143	1.0,1.0,1.0	0.616,1.0,1.0	0.128	8.09942	0.128	1.03673
790	LYRM1	NA	chrNW_013185677.1	+	4973833	4977353	4973833	4974726	4975778	4977353	790	69,52,59	1,4,0	30,66,67	0,0,0	1201	149	0.0174779	0.10278	0.895,0.617,1.0	1.0,1.0,1.0	-0.163	5.83833	0.163	0.951647
1046	LOC106042507	NA	chrNW_013185779.1	-	967780	968885	967780	968675	968844	968885	1046	132,90,99	4,9,1	42,39,25	10,9,0	318	149	0.00985406	0.0669396	0.939,0.824,0.979	0.663,0.67,1.0	0.136	6.66507	0.136	0.906449
1109	CHEK2	NA	chrNW_013185811.1	-	1981547	1982966	1981547	1981802	1982648	1982966	1109	128,119,82	2,0,0	52,77,86	0,6,1	995	149	0.00309465	0.0325393	0.906,1.0,1.0	1.0,0.658,0.928	0.107	8.33601	0.107	0.891953
302	RGS8	NA	chrNW_013185928.1	+	10999	14301	10999	13682	14143	14301	302	20,8,8	7,0,0	13,7,8	1,0,0	610	149	0.00755641	0.0541314	0.411,1.0,1.0	0.761,1.0,1.0	-0.117	7.04808	0.117	0.824626
208	SLC35B3	NA	chrNW_013185686.1	+	911568	915242	911568	912152	914966	915242	208	286275191	0,0,0	197237169	0,1,4	2963	149	0.0362404	0.185438	1.0,1.0,1.0	1.0,0.923,0.68	0.132	4.78626	0.132	0.631786
862	TRA2B	NA	chrNW_013185730.1	+	1440708	1447104	1440708	1446715	1446970	1447104	862	82,99,79	7,1,2	53,49,66	7,5,4	404	149	0.0281446	0.151904	0.812,0.973,0.936	0.736,0.783,0.859	0.114	5.151	0.114	0.587214
