# Supplementary material for: Transcriptome Sequencing Reveals Pathways Related to Proliferation and Differentiation of Shitou Goose Myoblasts
Source: Animals (Basel). 2022 Oct 27;12(21):2956. doi: 10.3390/ani12212956 (PMC9658593; doi:10.3390/ani12212956)
Supplement: Supplementary file 1 [file animals-12-02956-s001.zip › Supplementary File S3 - Differentially splicing genes in the main splicing type/03.MXE_sig_event.xlsx]

## Sheet: Sheet1
ID	GeneID	geneSymbol	chr	strand	1stExonStart_0base	1stExonEnd	2ndExonStart_0base	2ndExonEnd	upstreamES	upstreamEE	downstreamES	downstreamEE	ID	IJC_SAMPLE_1	SJC_SAMPLE_1	IJC_SAMPLE_2	SJC_SAMPLE_2	IncFormLen	SkipFormLen	PValue	FDR	IncLevel1	IncLevel2	IncLevelDifference	p	abs	乘积
966	SORBS2	NA	chrNW_013185689.1	+	3949666	3950284	3958241	3958277	3948589	3948714	3962654	3962799	966	6,2,2	0,0,0	8,8,10	13,10,2	767	185	2.742e-10	3.09572e-07	1.0,1.0,1.0	0.129,0.162,0.547	0.721	31.7641	0.721	22.9019
905	KLF12	NA	chrNW_013185775.1	+	1124227	1124363	1136780	1136840	1106834	1107381	1144834	1144876	905	2,4,2	0,0,0	0,0,2	2,3,0	285	209	1.022e-06	0.000164833	1.0,1.0,1.0	0.0,0.0,1.0	0.667	19.9002	0.667	13.2734
1148	NCAM1	NA	chrNW_013185736.1	+	2312272	2312287	2314428	2314431	2310983	2311115	2327462	2327587	1148	2,1,3	7,35,8	9,11,16	6,9,8	164	152	4.21933e-08	2.05355e-05	0.209,0.026,0.258	0.582,0.531,0.65	-0.423	24.4984	0.423	10.3628
987	ACSL6	NA	chrNW_013185674.1	+	2065615	2065693	2065749	2065827	2062784	2062858	2067983	2068118	987	6,2,4	6,14,2	0,0,0	6,4,6	227	227	2.65141e-07	7.4836e-05	0.5,0.125,0.667	0.0,0.0,0.0	0.431	21.8467	0.431	9.41594
1013	HENMT1	NA	chrNW_013185767.1	-	1378682	1378865	1379277	1379412	1377799	1377962	1380535	1380648	1013	2,4,1	1,3,0	1,0,0	0,5,2	284	332	0.000128243	0.00689457	0.7,0.609,1.0	1.0,0.0,0.0	0.436	12.9288	0.436	5.63697
1040	LOC106042308	NA	chrNW_013185774.1	-	1382698	1382817	1383193	1383307	1381424	1381931	1383621	1383712	1040	6,11,12	0,7,1	10,4,23	18,11,22	263	268	0.000232396	0.00937054	1.0,0.616,0.924	0.361,0.27,0.516	0.464	12.0711	0.464	5.601
1243	MYO19	NA	chrNW_013185892.1	-	1067523	1067652	1068150	1068260	1066617	1066781	1068664	1068774	1243	11,4,8	6,4,6	4,5,9	0,0,2	259	278	2.87524e-05	0.00231868	0.663,0.518,0.589	1.0,1.0,0.828	-0.353	15.086	0.353	5.32534
672	SCRIB	NA	chrNW_013185977.1	-	157686	157746	160763	160820	156861	156945	161071	161191	672	3,1,7	12,3,5	2,1,0	21,24,34	206	209	1.69949e-05	0.00183499	0.202,0.253,0.587	0.088,0.041,0.0	0.304	15.8445	0.304	4.81674
369	PCNXL2	NA	chrNW_013185659.1	-	1105123	1105234	1110629	1110801	1103427	1103519	1117650	1117683	369	1,3,0	8,5,8	3,7,11	5,5,5	321	260	0.000273128	0.0106331	0.092,0.327,0.0	0.327,0.531,0.641	-0.36	11.8381	0.36	4.26173
57	ABLIM3	NA	chrNW_013185683.1	-	7589551	7589650	7590003	7590159	7589192	7589322	7590523	7590595	57	6,11,12	0,0,5	23,6,20	11,15,13	305	248	0.000963926	0.0231547	1.0,1.0,0.661	0.63,0.245,0.556	0.41	10.0188	0.41	4.1077
832	TESK2	NA	chrNW_013185675.1	+	7844512	7844634	7853198	7853247	7826626	7826732	7872466	7872613	832	0,2,0	4,1,9	8,10,3	1,6,10	271	198	0.000324517	0.0122126	0.0,0.594,0.0	0.854,0.549,0.18	-0.33	11.5894	0.33	3.82451
579	LOC106039760	NA	chrNW_013185656.1	-	11815997	11816177	11819613	11819667	11810138	11810265	11822482	11822583	579	0,2,3	26,14,26	6,6,10	16,10,30	203	329	0.00015211	0.00746664	0.0,0.188,0.158	0.378,0.493,0.351	-0.292	12.6826	0.292	3.70332
472	SKP1	NA	chrNW_013185674.1	-	2964773	2964914	2965508	2965652	2962722	2964001	2966860	2966934	472	26,26,21	81,80,84	60,66,76	104,103,80	293	290	5.91613e-06	0.000834914	0.241,0.243,0.198	0.363,0.388,0.485	-0.185	17.3669	0.185	3.21288
578	LOC106039760	NA	chrNW_013185656.1	-	11810138	11810265	11819613	11819667	11801871	11801966	11822482	11822583	578	0,2,1	8,16,4	6,5,8	10,9,24	203	276	0.000596816	0.018211	0.0,0.145,0.254	0.449,0.43,0.312	-0.264	10.7104	0.264	2.82755
754	MEF2C	NA	chrNW_013185918.1	+	732733	732877	732938	733076	704673	704877	741199	741386	754	41,20,23	0,4,1	35,36,30	8,7,21	293	287	4.10462e-05	0.00289632	1.0,0.83,0.957	0.811,0.834,0.583	0.186	14.5724	0.186	2.71046
793	KIFC3	NA	chrNW_013185676.1	+	1983638	1983868	1984395	1984530	1983425	1983555	1984616	1984725	793	49,67,48	50,54,55	10,34,22	33,50,70	379	284	0.000107912	0.00609164	0.423,0.482,0.395	0.185,0.338,0.191	0.195	13.1779	0.195	2.56968
1107	MAP2K5	NA	chrNW_013185803.1	-	1130761	1130794	1143552	1143582	1118213	1118275	1156211	1156283	1107	5,6,2	89,81,76	12,21,25	74,98,102	179	182	8.06035e-07	0.000151669	0.054,0.07,0.026	0.142,0.179,0.199	-0.123	20.2427	0.123	2.48985
1276	AAK1	NA	chrNW_013185922.1	+	355710	355806	373943	374048	354061	354181	383824	390060	1276	5,3,15	18,3,0	7,4,9	3,0,0	245	254	0.00706402	0.0984602	0.224,0.509,1.0	0.708,1.0,1.0	-0.325	7.1453	0.325	2.32222
496	ZNF280D	NA	chrNW_013185678.1	-	3597182	3597350	3601563	3601681	3594586	3594696	3607151	3607522	496	49,23,38	27,16,11	38,51,50	6,8,8	267	317	0.000158996	0.00747943	0.683,0.631,0.804	0.883,0.883,0.881	-0.176	12.6187	0.176	2.2209
776	TCF3	NA	chrNW_013185857.1	-	930573	930800	933582	933821	929802	929947	934730	934878	776	42,19,33	12,2,10	14,21,10	10,9,17	388	376	0.00393804	0.063515	0.772,0.902,0.762	0.576,0.693,0.363	0.268	7.98831	0.268	2.14087
639	SENP5	NA	chrNW_013185670.1	+	6083517	6083601	6084991	6085042	6081685	6081823	6085135	6086237	639	61,51,57	28,13,17	55,35,34	31,33,31	233	200	0.000657345	0.0185536	0.652,0.771,0.742	0.604,0.477,0.485	0.2	10.5711	0.2	2.11421
593	LOC106033401	NA	chrNW_013185677.1	-	1054837	1055032	1060209	1060365	1045675	1045792	1062942	1063134	593	10,4,14	13,7,3	1,2,17	16,21,16	305	344	0.0118306	0.130944	0.465,0.392,0.84	0.066,0.097,0.545	0.33	6.40134	0.33	2.11244
1318	EIF4G3	NA	chrNW_013185971.1	-	172035	172146	173294	173420	167920	168091	174574	174732	1318	45,36,30	84,62,69	62,37,55	37,53,40	275	260	0.000616208	0.0183079	0.336,0.354,0.291	0.613,0.398,0.565	-0.198	10.6643	0.198	2.11153
1090	DMD	NA	chrNW_013185796.1	-	1727736	1727802	1732432	1732471	1726616	1726682	1733254	1733391	1090	13,14,5	59,40,43	31,39,41	80,60,58	188	215	0.000546471	0.0171379	0.201,0.286,0.117	0.307,0.426,0.447	-0.192	10.8376	0.192	2.08081
306	KANSL1L	NA	chrNW_013185684.1	+	4492408	4492550	4496165	4496363	4477202	4478352	4499063	4499185	306	95,102,99	123125130	68,76,75	138165195	291	347	3.12828e-05	0.00235455	0.479,0.493,0.476	0.37,0.355,0.314	0.136	14.9643	0.136	2.03514
1187	FHL5	NA	chrNW_013185691.1	+	6698132	6698304	6698358	6698420	6681145	6681292	6698495	6698677	1187	1,5,2	0,3,0	1,2,1	3,0,2	321	211	0.0225253	0.19714	1.0,0.523,1.0	0.18,1.0,0.247	0.365	5.47231	0.365	1.99739
309	FLOT2	NA	chrNW_013186039.1	-	128428	128552	132476	132567	127864	127983	136689	136771	309	0,0,0	2,39,9	4,0,9	27,35,32	240	273	2.71123e-05	0.00231868	0.0,0.0,0.0	0.144,0.0,0.242	-0.129	15.1707	0.129	1.95702
513	RAD51B	NA	chrNW_013185668.1	-	1042417	1042547	1067155	1067252	1041429	1041509	1222550	1222734	513	8,11,3	1,0,0	6,17,23	5,0,6	246	279	0.000407441	0.0135294	0.901,1.0,1.0	0.576,1.0,0.813	0.171	11.2611	0.171	1.92565
1267	LOC106033188	NA	chrNW_013185676.1	+	1114415	1114514	1117785	1119977	1107328	1110416	1120649	1120782	1267	4,2,2	146181110	0,0,0	156225144	248	2341	0.000141689	0.00727124	0.205,0.094,0.146	0.0,0.0,0.0	0.148	12.785	0.148	1.89218
1010	NTNG1	NA	chrNW_013185767.1	+	1036498	1036564	1044090	1044258	1026426	1026453	1049816	1049954	1010	1,2,1	2,0,1	0,2,1	2,3,1	215	317	0.0159902	0.161187	0.424,1.0,0.596	0.0,0.496,0.596	0.309	5.96667	0.309	1.8437
224	MFF	NA	chrNW_013185699.1	-	3413886	3414045	3416991	3417066	3407945	3408008	3421041	3421130	224	5,6,7	24,27,47	0,1,3	29,23,44	224	308	0.00037912	0.0130952	0.223,0.234,0.17	0.0,0.056,0.086	0.162	11.3651	0.162	1.84114
1310	EPHB6	NA	chrNW_013185975.1	+	111187	111403	117262	117412	110047	110295	117561	117755	1310	6,11,6	11,2,2	4,9,0	7,9,8	365	299	0.0282884	0.226508	0.309,0.818,0.711	0.319,0.45,0.0	0.356	5.14365	0.356	1.83114
730	SYT14	NA	chrNW_013185667.1	+	2940622	2940841	2968529	2968979	2934200	2934365	2983145	2983335	730	6,1,6	36,41,17	17,16,9	48,28,19	368	599	0.00335239	0.0573461	0.213,0.038,0.365	0.366,0.482,0.435	-0.222	8.2206	0.222	1.82497
156	ST7	NA	chrNW_013185769.1	+	2431364	2431457	2434488	2434628	2425117	2425268	2440771	2441110	156	20,21,24	122,125,99	33,40,29	79,121,66	242	289	0.000190294	0.0081278	0.164,0.167,0.225	0.333,0.283,0.344	-0.135	12.3595	0.135	1.66853
916	STRBP	NA	chrNW_013185748.1	-	1757387	1757482	1762942	1763087	1756866	1756962	1765738	1765904	916	0,0,0	12,19,16	0,2,10	7,10,40	294	244	1.73536e-05	0.00183499	0.0,0.0,0.0	0.0,0.142,0.172	-0.105	15.8144	0.105	1.66051
1026	COMMD6	NA	chrNW_013185775.1	+	445619	445642	446515	446684	445340	445381	447714	447867	1026	2,3,8	67,79,39	2,0,0	115,45,47	172	318	9.80841e-05	0.00608395	0.052,0.066,0.275	0.031,0.0,0.0	0.121	13.3156	0.121	1.61119
598	ATXN1	NA	chrNW_013185762.1	-	2644712	2644852	2658658	2658785	2619819	2619966	2690008	2690108	598	3,3,4	2,2,8	12,3,9	2,2,2	276	289	0.0111969	0.12769	0.611,0.611,0.344	0.863,0.611,0.825	-0.244	6.48075	0.244	1.5813
1175	AUH	NA	chrNW_013185840.1	-	1237535	1237622	1261648	1261736	1216771	1216864	1261833	1261901	1175	15,10,22	8,17,7	3,11,9	23,10,18	237	236	0.0190533	0.17926	0.651,0.369,0.758	0.115,0.523,0.332	0.269	5.71381	0.269	1.53702
1159	BBX	NA	chrNW_013185656.1	+	7338967	7339138	7346794	7346993	7278735	7278824	7352719	7352787	1159	4,7,4	16,22,22	17,12,18	33,19,25	320	348	0.00468589	0.0714914	0.214,0.257,0.165	0.359,0.407,0.439	-0.19	7.73746	0.19	1.47012
577	ATP9B	NA	chrNW_013185719.1	+	2441306	2441467	2452421	2452564	2418651	2418728	2461323	2461436	577	66,34,45	19,12,22	58,75,77	12,13,7	310	292	0.000805534	0.0216535	0.766,0.727,0.658	0.82,0.845,0.912	-0.142	10.2778	0.142	1.45944
1088	SRPK2	NA	chrNW_013185795.1	-	2051033	2051126	2051558	2051651	2045813	2047451	2052365	2052435	1088	71,73,53	81113117	40,59,47	140164125	242	242	0.000639044	0.0184995	0.467,0.392,0.312	0.222,0.265,0.273	0.137	10.6118	0.137	1.45382
129	SLC7A2	NA	chrNW_013185689.1	+	1891277	1891417	1891827	1891964	1888440	1888663	1894956	1895059	129	13,4,0	6,3,13	4,0,0	5,10,10	289	286	0.0257172	0.217446	0.682,0.569,0.0	0.442,0.0,0.0	0.27	5.28112	0.27	1.4259
520	BTRC	NA	chrNW_013185654.1	+	201699	201807	222247	222325	190411	190480	232951	233041	520	12,15,4	3,4,6	1,5,4	10,3,5	257	227	0.0319265	0.237138	0.779,0.768,0.371	0.081,0.595,0.414	0.276	4.9691	0.276	1.37147
831	LOC106032782	NA	chrNW_013185674.1	-	3507364	3507455	3508924	3509024	3503938	3504040	3514960	3515071	831	3,2,0	10,5,2	7,6,11	7,12,12	249	240	0.0265274	0.220216	0.224,0.278,0.0	0.491,0.325,0.469	-0.261	5.23638	0.261	1.36669
694	ZDHHC20	NA	chrNW_013185743.1	+	1833891	1833924	1834747	1834868	1832673	1832743	1841332	1841465	694	21,15,14	114123136	4,6,10	120159135	182	270	0.000102387	0.00608395	0.215,0.153,0.132	0.047,0.053,0.099	0.1	13.2537	0.1	1.32537
1028	LOC106043906	NA	chrNW_013185657.1	+	11655897	11655949	11658177	11658325	11651312	11651372	11670926	11671056	1028	6,3,7	7,2,1	4,4,8	13,4,13	201	297	0.029129	0.226804	0.559,0.689,0.912	0.313,0.596,0.476	0.258	5.1014	0.258	1.31616
467	FBRSL1	NA	chrNW_013185666.1	+	6897243	6897345	6908602	6908638	6809844	6810045	7015040	7015070	467	5,10,9	15,15,19	1,2,3	14,11,14	251	185	0.00366116	0.059905	0.197,0.329,0.259	0.05,0.118,0.136	0.16	8.09348	0.16	1.29496
511	TPM1	NA	chrNW_013185678.1	+	7354719	7354795	7355286	7355362	7354393	7354464	7356052	7356115	511	13,21,26	36,33,65	5,10,10	43,37,47	225	225	0.00279006	0.050806	0.265,0.389,0.286	0.104,0.213,0.175	0.149	8.48549	0.149	1.26434
202	MTRR	NA	chrNW_013185702.1	+	3068510	3068696	3071325	3071479	3066569	3066803	3071960	3072078	202	0,6,2	12,22,16	3,4,6	6,4,18	335	303	0.0275136	0.223474	0.0,0.198,0.102	0.311,0.475,0.232	-0.239	5.18371	0.239	1.23891
686	MECR	NA	chrNW_013185841.1	-	368772	368916	370384	370516	368581	368684	370589	372952	686	9,19,10	22,41,26	15,24,21	20,19,28	281	293	0.00810939	0.106459	0.299,0.326,0.286	0.439,0.568,0.439	-0.178	6.94619	0.178	1.23642
820	LOC106046624	NA	chrNW_013185886.1	+	965236	965422	980378	980462	952371	952482	1005719	1005787	820	11,10,6	5,0,2	3,9,8	2,4,9	335	233	0.0383462	0.2608	0.605,1.0,0.676	0.511,0.61,0.382	0.259	4.70477	0.259	1.21854
471	FBRSL1	NA	chrNW_013185666.1	+	7183241	7183319	7184968	7185052	7179095	7179228	7186077	7186318	471	73,51,86	6,9,4	57,59,66	14,18,13	227	233	0.000422775	0.0136375	0.926,0.853,0.957	0.807,0.771,0.839	0.106	11.2078	0.106	1.18803
642	RALGAPA2	NA	chrNW_013185774.1	-	611938	611996	626113	626163	608714	608758	628314	628425	642	9,10,3	8,12,7	5,7,8	1,6,3	199	207	0.0491245	0.311582	0.539,0.464,0.308	0.839,0.548,0.735	-0.27	4.34741	0.27	1.1738
260	SLC9A9	NA	chrNW_013185699.1	+	1876175	1876264	1901131	1901245	1865609	1865715	1903131	1903243	260	4,3,3	18,15,12	20,9,18	28,41,15	238	263	0.0203751	0.182567	0.197,0.181,0.216	0.441,0.195,0.57	-0.204	5.61705	0.204	1.14588
469	FBRSL1	NA	chrNW_013185666.1	+	7168980	7169141	7169232	7169447	7164706	7164960	7171631	7171682	469	20,20,21	69,28,42	16,22,10	79,81,55	310	364	0.00770864	0.103608	0.254,0.456,0.37	0.192,0.242,0.176	0.157	7.01931	0.157	1.10203
1165	LOC106036742	NA	chrNW_013185704.1	+	233564	233717	242681	247928	230227	230286	261754	261927	1165	0,1,0	180,91,94	2,0,3	102,111,90	302	5396	0.00758492	0.103173	0.0,0.164,0.0	0.259,0.0,0.373	-0.156	7.04265	0.156	1.09865
1191	AVL9	NA	chrNW_013185854.1	-	593174	593213	594294	594335	589890	589960	594962	595029	1191	0,0,2	12,17,11	3,4,4	21,14,24	190	188	0.00112145	0.0253223	0.0,0.0,0.152	0.124,0.22,0.142	-0.111	9.80042	0.111	1.08785
877	PHLDB1	NA	chrNW_013185736.1	+	3868526	3868664	3869318	3869477	3867265	3867385	3869920	3870088	877	17,3,5	20,5,19	22,10,22	8,16,15	287	308	0.0359747	0.251026	0.477,0.392,0.22	0.747,0.401,0.611	-0.223	4.79687	0.223	1.0697
781	ADAMTS6	NA	chrNW_013185694.1	-	5203070	5203212	5211964	5212111	5191297	5191405	5221230	5221336	781	79,41,42	25,10,10	21,95,35	8,2,1	296	291	0.000801864	0.0216535	0.756,0.801,0.805	0.721,0.979,0.972	-0.103	10.2844	0.103	1.05929
248	LOC106033184	NA	chrNW_013185676.1	-	1068911	1069022	1069314	1069473	1068035	1068317	1069783	1069971	248	1,7,8	34,45,56	12,21,32	73,78,67	308	260	0.00170663	0.0350325	0.024,0.116,0.108	0.122,0.185,0.287	-0.115	9.19463	0.115	1.05738
945	TEAD1	NA	chrNW_013185750.1	-	429189	429252	429340	429403	421379	421391	432203	432268	945	25,32,20	67,74,95	10,11,17	71,64,104	212	212	0.00215376	0.0412134	0.272,0.302,0.174	0.123,0.147,0.14	0.113	8.85893	0.113	1.00106
1309	HSD17B4	NA	chrNW_013185955.1	-	65971	66100	67752	67777	56332	56439	68381	68473	1309	5,4,0	60,54,55	5,11,9	41,51,73	174	278	0.00332413	0.0573461	0.117,0.106,0.0	0.163,0.256,0.165	-0.12	8.23281	0.12	0.987937
232	GSG1L	NA	chrNW_013185677.1	-	2336263	2336331	2342504	2342672	2327923	2328102	2347119	2347231	232	15,20,7	2,2,0	4,25,13	2,5,3	317	217	0.0360197	0.251026	0.837,0.873,1.0	0.578,0.774,0.748	0.203	4.79507	0.203	0.9734
1222	TFDP1	NA	chrNW_013185879.1	+	875700	875767	886090	886197	862684	862771	890570	890692	1222	13,13,7	31,23,19	16,16,12	12,13,22	216	256	0.0287288	0.226804	0.332,0.401,0.304	0.612,0.593,0.393	-0.187	5.12136	0.187	0.957694
101	FAM49A	NA	chrNW_013185664.1	-	7938109	7938189	7938377	7938457	7927405	7927527	7954781	7954850	101	58,98,58	57,46,58	51,43,56	52,71,87	229	229	0.0107574	0.125207	0.504,0.681,0.5	0.495,0.377,0.392	0.14	6.53853	0.14	0.915394
708	TMEM80	NA	chrNW_013185898.1	+	981219	981332	982102	982175	977596	980158	982287	982380	708	6,0,6	9,10,9	0,3,0	7,6,7	262	222	0.0115687	0.130281	0.361,0.0,0.361	0.0,0.298,0.0	0.141	6.43363	0.141	0.907141
850	YEATS2	NA	chrNW_013185730.1	+	2944815	2944923	2947494	2947753	2942071	2942175	2948585	2948747	850	28,35,24	140,99,112	16,15,22	117134146	257	408	0.00351631	0.0592524	0.241,0.359,0.254	0.178,0.151,0.193	0.111	8.15172	0.111	0.904841
625	GBE1	NA	chrNW_013185656.1	+	15327360	15327476	15346494	15346620	15317815	15317985	15348020	15348156	625	98,101,67	41,27,21	119119104	46,95,63	265	275	0.00529114	0.0796493	0.713,0.795,0.768	0.729,0.565,0.631	0.117	7.56221	0.117	0.884778
867	CROT	NA	chrNW_013185735.1	+	733025	733127	733756	733840	732471	732597	733944	734052	867	27,20,13	27,11,14	19,28,23	6,13,11	251	233	0.0258085	0.217446	0.481,0.628,0.463	0.746,0.667,0.66	-0.167	5.27601	0.167	0.881094
999	UBP1	NA	chrNW_013185765.1	-	1266515	1266560	1270241	1270349	1263712	1263816	1270884	1270995	999	39,37,43	5,11,11	45,51,69	1,8,6	257	194	0.00892737	0.111989	0.855,0.717,0.747	0.971,0.828,0.897	-0.126	6.80755	0.126	0.857751
91	KIAA0930	NA	chrNW_013185718.1	-	4004008	4004110	4007212	4007290	4003419	4003560	4008605	4008713	91	12,11,8	36,39,20	28,20,18	34,32,38	227	251	0.0142397	0.147492	0.269,0.238,0.307	0.477,0.409,0.344	-0.139	6.13394	0.139	0.852617
594	ATXN1	NA	chrNW_013185762.1	-	2590526	2590650	2644712	2644852	2519503	2520022	2658658	2658785	594	4,4,0	34,57,43	3,10,5	48,35,16	289	273	0.00637879	0.0923289	0.1,0.062,0.0	0.056,0.213,0.228	-0.112	7.2925	0.112	0.81676
470	FBRSL1	NA	chrNW_013185666.1	+	7168980	7169141	7169232	7169468	7164706	7164960	7171631	7171682	470	20,20,21	79,30,48	16,22,10	81,81,60	310	385	0.0194453	0.181436	0.239,0.453,0.352	0.197,0.252,0.171	0.141	5.68443	0.141	0.801505
852	YEATS2	NA	chrNW_013185730.1	+	2946045	2946219	2947494	2947753	2944815	2944923	2948585	2948747	852	28,30,19	142,99,112	44,53,48	115134146	323	408	0.00414402	0.0658957	0.199,0.277,0.176	0.326,0.333,0.293	-0.1	7.91475	0.1	0.791475
1223	ARHGEF6	NA	chrNW_013185711.1	+	2877369	2877495	2880119	2880140	2876940	2877074	2880975	2881069	1223	46,39,48	8,6,0	55,67,46	0,5,0	275	170	0.0053754	0.0798529	0.78,0.801,1.0	1.0,0.892,1.0	-0.104	7.53941	0.104	0.784099
1226	ADAT1	NA	chrNW_013185886.1	+	1249489	1249681	1250438	1250507	1249118	1249270	1252807	1252862	1226	21,22,30	17,29,35	25,57,42	23,24,24	341	218	0.0209102	0.185887	0.441,0.327,0.354	0.41,0.603,0.528	-0.14	5.57965	0.14	0.781151
1139	LOC106044342	NA	chrNW_013185821.1	-	1011986	1012106	1014264	1014363	1010287	1010392	1016338	1016457	1139	20,13,18	3,5,1	43,36,17	15,13,10	248	269	0.0202544	0.182567	0.879,0.738,0.951	0.757,0.75,0.648	0.138	5.62562	0.138	0.776336
655	ICK	NA	chrNW_013185662.1	+	9035187	9035339	9035823	9035952	9034506	9034697	9037664	9037778	655	47,15,18	78,85,79	40,30,33	49,74,53	301	278	0.0173125	0.168498	0.358,0.14,0.174	0.43,0.272,0.365	-0.132	5.85204	0.132	0.77247
77	CCDC148	NA	chrNW_013185811.1	+	481346	481510	481753	481849	481059	481181	481933	482115	77	4,1,0	4,10,11	0,0,0	1,17,11	313	245	0.0461106	0.294291	0.439,0.073,0.0	0.0,0.0,0.0	0.171	4.43876	0.171	0.759027
452	PIGB	NA	chrNW_013185678.1	+	3190177	3190229	3192048	3192113	3189606	3189747	3194429	3194640	452	12,9,7	36,28,67	10,26,9	19,30,39	201	214	0.0272281	0.222757	0.262,0.255,0.1	0.359,0.48,0.197	-0.14	5.19876	0.14	0.727827
824	HHAT	NA	chrNW_013185667.1	+	3093338	3093489	3110071	3110107	3073110	3073323	3149616	3149818	824	2,3,5	11,5,15	16,5,11	15,6,22	300	185	0.0296269	0.229101	0.101,0.27,0.171	0.397,0.339,0.236	-0.143	5.07695	0.143	0.726004
750	LONP1	NA	chrNW_013185857.1	-	124727	124844	125544	125667	124291	124432	127247	127335	750	14,14,14	69,84,99	39,40,26	86101155	272	266	0.00696561	0.0983022	0.166,0.14,0.121	0.307,0.279,0.141	-0.1	7.16553	0.1	0.716553
606	DIP2A	NA	chrNW_013185660.1	-	14826390	14826519	14831222	14831468	14824331	14824451	14840303	14840423	606	168127137	61,52,79	107162137	88,100,83	395	278	0.00848748	0.108008	0.66,0.632,0.55	0.461,0.533,0.537	0.104	6.88045	0.104	0.715567
1206	PPP1R12B	NA	chrNW_013185860.1	+	1068732	1068918	1069476	1069662	1063378	1063504	1082810	1082901	1206	14,8,10	5,7,0	14,12,41	6,0,0	335	335	0.0351714	0.251026	0.737,0.533,1.0	0.7,1.0,1.0	-0.143	4.82946	0.143	0.690612
2	ABCD4	NA	chrNW_013185725.1	-	2682890	2683030	2683242	2683370	2679600	2679717	2683486	2683611	2	38,41,37	10,5,14	45,46,54	14,26,30	277	289	0.0185288	0.17728	0.799,0.895,0.734	0.77,0.649,0.653	0.119	5.75409	0.119	0.684736
296	SLC10A7	NA	chrNW_013185671.1	-	796591	796627	843028	843067	782815	782899	878594	878670	296	31,28,23	38,49,33	10,24,23	35,59,45	188	185	0.0256761	0.217446	0.445,0.36,0.407	0.219,0.286,0.335	0.124	5.28343	0.124	0.655145
837	LOC106029820	NA	chrNW_013185660.1	+	3390658	3390817	3395217	3395405	3386379	3386487	3395645	3395780	837	104,116,85	19,15,16	47,55,55	26,20,8	308	337	0.0120621	0.130944	0.857,0.894,0.853	0.664,0.751,0.883	0.102	6.37337	0.102	0.650084
545	CRIM1	NA	chrNW_013185659.1	+	8196768	8197011	8205514	8205635	8127872	8128046	8223258	8223380	545	38,43,35	16,17,26	60,59,55	15,18,18	392	270	0.0357803	0.251026	0.621,0.635,0.481	0.734,0.693,0.678	-0.123	4.80469	0.123	0.590977
1197	STXBP5L	NA	chrNW_013185858.1	-	1052870	1052921	1060429	1060495	1039591	1039762	1069072	1069144	1197	14,11,10	2,0,0	15,5,8	2,3,0	215	200	0.0460793	0.294291	0.867,1.0,1.0	0.875,0.608,1.0	0.128	4.43974	0.128	0.568286
477	FAM126A	NA	chrNW_013185661.1	-	2591000	2591117	2594204	2594300	2590124	2590212	2594614	2594730	477	48,43,49	54,34,41	39,37,73	16,24,48	245	266	0.0308488	0.233747	0.491,0.579,0.565	0.726,0.626,0.623	-0.113	5.01864	0.113	0.567107
330	ATG13	NA	chrNW_013185657.1	+	10724675	10724793	10725510	10725588	10720610	10720744	10725932	10726049	330	55,53,50	38,42,50	74,51,70	90,86,69	267	227	0.0257547	0.217446	0.552,0.518,0.46	0.411,0.335,0.463	0.107	5.27902	0.107	0.564855
1301	STK11	NA	chrNW_013185948.1	+	171164	171292	178181	178239	170510	170647	185712	185906	1301	16,21,17	4,0,2	23,23,17	3,12,3	277	207	0.0411204	0.271491	0.749,1.0,0.864	0.851,0.589,0.809	0.121	4.604	0.121	0.557084
848	YEATS2	NA	chrNW_013185730.1	+	2944815	2944923	2946045	2946219	2942071	2942175	2947494	2947753	848	30,35,16	39,30,23	16,15,22	31,24,45	257	323	0.0461377	0.294291	0.492,0.595,0.466	0.393,0.44,0.381	0.113	4.43791	0.113	0.501484
33	2021-03-01	NA	chrNW_013185671.1	-	7438056	7438107	7482524	7482664	7425633	7425713	7546886	7546965	33	4,2,4	13,12,10	4,1,4	40,37,22	289	200	0.044945	0.293312	0.176,0.103,0.217	0.065,0.018,0.112	0.1	4.4757	0.1	0.44757
