# Supplementary material for: Transcriptome Sequencing Reveals Pathways Related to Proliferation and Differentiation of Shitou Goose Myoblasts
Source: Animals (Basel). 2022 Oct 27;12(21):2956. doi: 10.3390/ani12212956 (PMC9658593; doi:10.3390/ani12212956)
Supplement: Supplementary file 1 [file animals-12-02956-s001.zip › Supplementary File S3 - Differentially splicing genes in the main splicing type/04.A5SS_sig_event.xlsx]

## Sheet: Sheet1
ID	GeneID	geneSymbol	chr	strand	longExonStart_0base	longExonEnd	shortES	shortEE	flankingES	flankingEE	ID	IJC_SAMPLE_1	SJC_SAMPLE_1	IJC_SAMPLE_2	SJC_SAMPLE_2	IncFormLen	SkipFormLen	PValue	FDR	IncLevel1	IncLevel2	IncLevelDifference	p	abs	乘积
1384	SORBS2	NA	chrNW_013185689.1	+	3958241	3958721	3958241	3958277	3962654	3962799	1384	6,16,7	0,0,0	22,18,12	12,8,2	593	149	1.19384e-09	7.62866e-07	1.0,1.0,1.0	0.315,0.361,0.601	0.574	29.6417	0.574	17.0144
1387	GZF1	NA	chrNW_013185774.1	+	1164590	1165787	1164590	1165740	1167624	1167719	1387	10,12,0	1,1,4	0,0,2	2,4,10	196	149	4.43999e-05	0.00283715	0.884,0.901,0.0	0.0,0.0,0.132	0.551	14.4591	0.551	7.96696
1678	KLC4	NA	chrNW_013185832.1	-	56451	56601	56478	56601	54290	54649	1678	5,13,9	21,17,11	2,0,4	31,47,51	176	149	2.19696e-08	7.01929e-06	0.168,0.393,0.409	0.052,0.0,0.062	0.285	25.4399	0.285	7.25038
1251	SLC39A10	NA	chrNW_013185739.1	+	1924458	1924611	1924458	1924542	1941016	1942081	1251	1,12,3	2,5,1	3,1,10	0,0,1	218	149	4.20925e-05	0.00283715	0.255,0.621,0.672	1.0,1.0,0.872	-0.441	14.5361	0.441	6.41041
52	HDAC9	NA	chrNW_013185661.1	+	844093	844220	844093	844214	846179	846301	52	0,4,0	2,0,6	2,4,2	1,0,1	155	149	9.85641e-05	0.00449875	0.0,1.0,0.0	0.658,1.0,0.658	-0.439	13.3086	0.439	5.84247
1916	LOC106038247	NA	chrNW_013185718.1	+	1116596	1117958	1116596	1117782	1118465	1126069	1916	12,10,6	0,2,0	6,7,4	4,2,2	325	149	0.000118245	0.00460911	1.0,0.696,1.0	0.407,0.616,0.478	0.398	13.0459	0.398	5.19228
255	SYNCRIP	NA	chrNW_013185691.1	-	2194457	2194966	2194599	2194966	2191214	2192520	255	3,5,7	12,0,1	0,2,2	2,5,8	291	149	0.00213104	0.0408102	0.113,1.0,0.782	0.0,0.17,0.113	0.537	8.87423	0.537	4.76546
1148	ABLIM2	NA	chrNW_013185655.1	+	6597140	6597205	6597140	6597148	6597378	6597459	1148	0,0,1	2,4,2	2,5,8	4,4,9	206	149	2.05768e-05	0.00219143	0.0,0.0,0.266	0.266,0.475,0.391	-0.289	15.5686	0.289	4.49933
304	LOC106032100	NA	chrNW_013185670.1	+	7737040	7737992	7737040	7737459	7738471	7738576	304	11,14,0	9,4,8	10,11,24	3,2,0	682	149	0.00150139	0.032631	0.211,0.433,0.0	0.421,0.546,1.0	-0.441	9.37949	0.441	4.13635
380	HNRNPA3	NA	chrNW_013185660.1	+	10087227	10087374	10087227	10087371	10088614	10088740	380	8,2,9	6,2,2	10,9,7	2,0,0	152	149	0.000121788	0.00460911	0.567,0.495,0.815	0.831,1.0,1.0	-0.318	13.0033	0.318	4.13506
1437	HTRA2	NA	chrNW_013185793.1	+	2371662	2372136	2371662	2371857	2372567	2372676	1437	61,94,68	10,10,10	58,62,96	1,2,2	428	149	2.71037e-06	0.000432981	0.68,0.766,0.703	0.953,0.915,0.944	-0.221	18.4931	0.221	4.08697
1389	GZF1	NA	chrNW_013185774.1	+	1164590	1165957	1164590	1165787	1167624	1167719	1389	13,18,8	6,12,0	20,18,16	0,0,2	319	149	7.5269e-05	0.0037642	0.503,0.412,1.0	1.0,1.0,0.789	-0.291	13.6976	0.291	3.986
358	RBBP5	NA	chrNW_013185757.1	+	2850560	2850755	2850560	2850638	2853937	2855871	358	2,1,1	1,0,3	2,6,3	0,0,0	266	149	0.00371327	0.05808	0.528,1.0,0.157	1.0,1.0,1.0	-0.438	8.07309	0.438	3.53602
1423	ARPP21	NA	chrNW_013185765.1	-	2220088	2220321	2220091	2220321	2212647	2212878	1423	1,0,5	3,2,1	7,2,11	0,0,4	152	149	0.0137779	0.131404	0.246,0.0,0.831	1.0,1.0,0.729	-0.551	6.1815	0.551	3.40601
26	ARNTL2	NA	chrNW_013185718.1	+	1718113	1719774	1718113	1719767	1722011	1722156	26	8,10,2	6,2,4	4,0,2	8,2,11	156	149	0.00403219	0.0598516	0.56,0.827,0.323	0.323,0.0,0.148	0.413	7.95422	0.413	3.28509
1394	MAPK8IP3	NA	chrNW_013185755.1	-	1307441	1307586	1307534	1307586	1302461	1302708	1394	47,33,40	8,15,14	54,47,39	6,0,4	242	149	7.658e-05	0.0037642	0.783,0.575,0.638	0.847,1.0,0.857	-0.236	13.6727	0.236	3.22675
1847	LOC106049857	NA	chrNW_013186103.1	+	115322	115419	115322	115413	115491	119966	1847	14,28,21	0,0,0	10,16,19	2,2,6	155	149	4.05569e-06	0.000518317	1.0,1.0,1.0	0.828,0.885,0.753	0.178	17.9116	0.178	3.18827
1016	PLAT	NA	chrNW_013185822.1	+	47269	47406	47269	47355	47716	47912	1016	3,6,0	0,0,4	6,7,3	15,12,16	200	149	0.0102389	0.112804	1.0,1.0,0.0	0.23,0.303,0.123	0.448	6.6098	0.448	2.96119
716	SLC39A3	NA	chrNW_013185948.1	+	478178	478836	478178	478231	478930	479198	716	16,12,17	0,3,0	14,11,19	2,4,6	754	149	0.0043067	0.0603142	1.0,0.441,1.0	0.58,0.352,0.385	0.375	7.8592	0.375	2.9472
1257	UBAP2	NA	chrNW_013185843.1	-	1312724	1312903	1312730	1312903	1311458	1311669	1257	5,1,1	7,4,0	0,1,0	3,1,4	155	149	0.00434186	0.0603142	0.407,0.194,1.0	0.0,0.49,0.0	0.37	7.84747	0.37	2.90356
1446	AP3B2	NA	chrNW_013185913.1	+	253256	253437	253256	253434	253517	253572	1446	2,7,3	1,0,0	6,5,3	0,7,2	152	149	0.000220748	0.00719089	0.662,1.0,1.0	1.0,0.412,0.595	0.218	12.1453	0.218	2.64768
1494	LOC106031985	NA	chrNW_013185670.1	-	1775801	1778860	1777680	1778860	1775336	1775439	1494	28,16,10	0,0,0	10,6,16	1,2,0	2028	149	0.0231466	0.174631	1.0,1.0,1.0	0.424,0.181,1.0	0.465	5.43305	0.465	2.52637
1495	LOC106031985	NA	chrNW_013185670.1	-	1775835	1778860	1777680	1778860	1775336	1775439	1495	28,16,10	0,0,0	10,6,16	1,2,0	1994	149	0.0248272	0.182418	1.0,1.0,1.0	0.428,0.183,1.0	0.463	5.33194	0.463	2.46869
1164	LOC106046624	NA	chrNW_013185886.1	+	934726	934967	934726	934875	952371	952482	1164	1,2,6	0,0,2	1,3,2	0,1,6	241	149	0.00254517	0.0459776	1.0,1.0,0.65	1.0,0.65,0.171	0.276	8.61802	0.276	2.37857
1800	UTS2R	NA	chrNW_013185899.1	-	1012875	1015412	1014953	1015412	1010802	1012507	1800	6,7,3	0,0,0	2,2,2	4,0,0	2227	149	0.00678366	0.0833607	1.0,1.0,1.0	0.032,1.0,1.0	0.323	7.20372	0.323	2.3268
178	MTF2	NA	chrNW_013185732.1	-	3156149	3156262	3156180	3156262	3154597	3154693	178	0,6,3	6,2,4	1,0,1	3,7,6	180	149	0.00185208	0.0369837	0.0,0.713,0.383	0.216,0.0,0.121	0.253	9.07664	0.253	2.29639
1165	LOC106046624	NA	chrNW_013185886.1	+	934726	934977	934726	934875	952371	952482	1165	2,2,3	0,0,2	1,2,2	0,1,6	251	149	0.00217144	0.0408102	1.0,1.0,0.471	1.0,0.543,0.165	0.254	8.84714	0.254	2.24717
1577	KIAA0753	NA	chrNW_013185808.1	-	213872	214485	214337	214485	212514	212621	1577	38,69,34	0,6,2	32,59,54	0,0,0	614	149	6.16638e-05	0.00358211	1.0,0.736,0.805	1.0,1.0,1.0	-0.153	13.9852	0.153	2.13974
1757	RECQL	NA	chrNW_013185853.1	+	1155454	1155688	1155454	1155652	1157580	1157760	1757	0,1,4	4,2,1	1,0,0	10,4,1	185	149	0.0124227	0.125298	0.0,0.287,0.763	0.075,0.0,0.0	0.325	6.33087	0.325	2.05753
815	RNFT2	NA	chrNW_013185855.1	+	452720	452879	452720	452844	453232	453421	815	5,2,2	0,4,0	8,7,1	8,4,4	184	149	0.0219673	0.171184	1.0,0.288,1.0	0.447,0.586,0.168	0.362	5.5085	0.362	1.99408
332	ZNF609	NA	chrNW_013185913.1	+	536968	537047	536968	537038	537164	537573	332	21,24,27	1,1,1	13,39,34	5,1,14	158	149	0.000225067	0.00719089	0.952,0.958,0.962	0.71,0.974,0.696	0.164	12.1174	0.164	1.98725
767	EZH2	NA	chrNW_013185976.1	+	394169	394298	394169	394271	397067	397184	767	10,11,8	10,16,5	7,2,4	17,11,13	176	149	0.0059897	0.0781106	0.458,0.368,0.575	0.258,0.133,0.207	0.268	7.3833	0.268	1.97872
492	AKAP17A	NA	chrNW_013185695.1	+	4009534	4009744	4009534	4009733	4010087	4010830	492	8,2,0	12,0,4	2,0,0	2,16,16	160	149	0.0110627	0.116085	0.383,1.0,0.0	0.482,0.0,0.0	0.3	6.49815	0.3	1.94944
547	LOC106041481	NA	chrNW_013185657.1	-	2597872	2598566	2598518	2598566	2596483	2596958	547	11,20,16	4,0,0	2,5,8	1,1,2	795	149	0.0326163	0.22549	0.34,1.0,1.0	0.273,0.484,0.428	0.385	4.93826	0.385	1.90123
1138	ZDHHC21	NA	chrNW_013185809.1	+	510172	511360	510172	510558	511739	511789	1138	32,33,41	0,3,0	37,26,20	0,3,12	951	149	0.00988458	0.111388	1.0,0.633,1.0	1.0,0.576,0.207	0.283	6.6606	0.283	1.88495
1139	ZDHHC21	NA	chrNW_013185809.1	+	510172	511550	510172	510558	511739	511789	1139	32,34,42	0,3,0	37,26,24	0,3,12	1141	149	0.0115879	0.11943	1.0,0.597,1.0	1.0,0.531,0.207	0.286	6.43124	0.286	1.83933
887	MYO1C	NA	chrNW_013185758.1	+	323689	323832	323689	323749	324906	325062	887	4,5,7	0,1,1	8,2,4	2,2,1	232	149	0.00659084	0.0825793	1.0,0.763,0.818	0.72,0.391,0.72	0.25	7.24532	0.25	1.81133
1578	SHROOM3	NA	chrNW_013185813.1	-	189098	189475	189108	189475	188398	188527	1578	6,0,11	2,5,0	7,2,3	0,0,2	159	149	0.0144613	0.134145	0.738,0.0,1.0	1.0,1.0,0.584	-0.282	6.11166	0.282	1.72349
236	STXBP4	NA	chrNW_013185685.1	-	3835829	3835967	3835833	3835967	3817624	3817682	236	4,0,3	3,17,10	0,2,0	22,10,13	153	149	0.00401405	0.0598516	0.565,0.0,0.226	0.0,0.163,0.0	0.209	7.96073	0.209	1.66379
460	G2E3	NA	chrNW_013185668.1	+	7172836	7176597	7172836	7172993	7177520	7177650	460	169112110	7,0,0	47,80,68	0,0,0	3753	149	0.00142206	0.0324535	0.489,1.0,1.0	1.0,1.0,1.0	-0.17	9.4578	0.17	1.60783
903	LOC106031310	NA	chrNW_013185654.1	+	13526333	13527262	13526333	13526874	13528574	13528732	903	42,30,49	3,0,4	44,50,45	0,0,0	537	149	0.000452865	0.01378	0.795,1.0,0.773	1.0,1.0,1.0	-0.144	11.1086	0.144	1.59964
1492	KLHL5	NA	chrNW_013185729.1	+	3864432	3864524	3864432	3864520	3888401	3888584	1492	37,26,26	0,2,0	37,54,43	8,2,9	153	149	3.66876e-05	0.00283715	1.0,0.927,1.0	0.818,0.963,0.823	0.108	14.7343	0.108	1.59131
1593	SLC4A4	NA	chrNW_013185813.1	+	764164	764344	764164	764317	775743	775820	1593	32,22,34	1,0,0	51,42,40	5,6,4	176	149	3.18881e-05	0.00283715	0.964,1.0,1.0	0.896,0.856,0.894	0.106	14.9366	0.106	1.58328
687	ZGRF1	NA	chrNW_013185723.1	+	2974546	2976713	2974546	2976266	2977018	2977101	687	38,21,15	0,15,3	14,39,42	0,2,2	596	149	0.0266067	0.193201	1.0,0.259,0.556	1.0,0.83,0.84	-0.285	5.23207	0.285	1.49114
1425	AARS	NA	chrNW_013185676.1	-	948303	948509	948312	948509	948014	948224	1425	2,3,0	2,0,4	4,3,3	1,2,0	158	149	0.0314817	0.221064	0.485,1.0,0.0	0.79,0.586,1.0	-0.297	4.98934	0.297	1.48184
1962	DVL3	NA	chrNW_013186037.1	+	177713	177826	177713	177781	178141	178192	1962	28,17,22	10,13,12	16,12,22	16,23,23	194	149	0.00757045	0.0912739	0.683,0.501,0.585	0.434,0.286,0.424	0.208	7.04541	0.208	1.46544
696	TMEM229B	NA	chrNW_013185668.1	-	1276229	1277814	1277653	1277814	1275905	1276081	696	5,10,10	1,0,0	16,8,12	2,0,2	1573	149	0.00372658	0.05808	0.321,1.0,1.0	0.431,1.0,0.362	0.176	8.06793	0.176	1.41996
1434	TRIP13	NA	chrNW_013185765.1	+	1575318	1576568	1575318	1575421	1577154	1577320	1434	575578625	6,3,8	250369399	4,6,31	1296	149	0.000957029	0.0254809	0.917,0.957,0.9	0.878,0.876,0.597	0.141	10.0291	0.141	1.41411
1070	IGSF6	NA	chrNW_013185677.1	-	5328790	5328874	5328815	5328874	5326862	5327203	1070	8,12,13	0,0,0	17,12,18	0,3,4	174	149	0.00115671	0.0295654	1.0,1.0,1.0	1.0,0.774,0.794	0.144	9.75576	0.144	1.40483
1581	MSI2	NA	chrNW_013185808.1	+	1570229	1570337	1570229	1570292	1589879	1590034	1581	4,1,0	11,5,3	4,12,2	4,10,8	194	149	0.0232295	0.174631	0.218,0.133,0.0	0.434,0.48,0.161	-0.241	5.4279	0.241	1.30812
1408	APLF	NA	chrNW_013185831.1	-	34462	34534	34477	34534	33095	33259	1408	1,15,2	0,2,0	11,15,2	0,2,4	164	149	0.0201565	0.165128	1.0,0.872,1.0	1.0,0.872,0.312	0.229	5.63261	0.229	1.28987
590	LOC106047490	NA	chrNW_013185658.1	+	11961761	11962483	11961761	11961857	11963079	11964901	590	17,6,3	16,10,26	5,26,14	4,7,15	775	149	0.0033957	0.0556373	0.17,0.103,0.022	0.194,0.417,0.152	-0.156	8.20207	0.156	1.27952
234	DPY19L3	NA	chrNW_013185734.1	+	4028025	4028133	4028025	4028116	4029280	4029426	234	7,13,1	21,14,4	14,31,22	14,21,20	166	149	0.0248362	0.182418	0.23,0.455,0.183	0.473,0.57,0.497	-0.224	5.33141	0.224	1.19424
1741	MANBA	NA	chrNW_013185848.1	-	236394	237369	237253	237369	235884	236045	1741	49,41,27	11,7,1	23,34,21	4,16,11	1008	149	0.0417345	0.264043	0.397,0.464,0.8	0.459,0.239,0.22	0.248	4.58261	0.248	1.13649
1021	ATXN2	NA	chrNW_013185666.1	+	1576829	1577012	1576829	1576982	1578537	1578726	1021	106,60,76	38,37,36	88,70,115	13,26,27	179	149	0.00412124	0.0598516	0.699,0.574,0.637	0.849,0.691,0.78	-0.137	7.92271	0.137	1.08541
1807	LOC106046304	NA	chrNW_013185872.1	-	1035321	1035450	1035342	1035450	1034132	1034201	1807	15,7,4	12,8,4	10,6,17	6,4,1	170	149	0.0366119	0.238724	0.523,0.434,0.467	0.594,0.568,0.937	-0.225	4.77155	0.225	1.0736
706	TMEM229B	NA	chrNW_013185668.1	-	1284593	1286331	1285230	1286331	1275905	1276081	706	4,12,10	0,0,0	14,10,18	0,4,0	786	149	0.0431777	0.26787	1.0,1.0,1.0	1.0,0.322,1.0	0.226	4.53357	0.226	1.02459
1022	ATXN2	NA	chrNW_013185666.1	+	1583481	1583548	1583481	1583542	1585524	1585709	1022	10,14,11	5,9,11	5,15,15	4,2,2	155	149	0.0217656	0.171184	0.658,0.599,0.49	0.546,0.878,0.878	-0.185	5.52181	0.185	1.02153
283	YAP1	NA	chrNW_013185681.1	-	1590141	1590335	1590153	1590335	1588573	1588621	283	10,2,7	38,34,32	8,14,8	17,24,27	161	149	0.0107639	0.116085	0.196,0.052,0.168	0.303,0.351,0.215	-0.151	6.53766	0.151	0.987187
487	SPRY1	NA	chrNW_013185778.1	-	1905211	1905447	1905222	1905447	1901487	1903729	487	9,16,2	4,4,0	14,5,20	0,0,3	160	149	0.00624019	0.0797496	0.677,0.788,1.0	1.0,1.0,0.861	-0.132	7.32419	0.132	0.966794
700	TMEM229B	NA	chrNW_013185668.1	-	1279310	1286331	1285230	1286331	1275905	1276081	700	52,59,88	0,0,0	77,106,96	0,4,0	6069	149	0.037618	0.240839	1.0,1.0,1.0	1.0,0.394,1.0	0.202	4.73243	0.202	0.955951
87	HACE1	NA	chrNW_013185673.1	+	5609113	5609360	5609113	5609264	5614103	5614441	87	43,68,42	22,17,15	36,44,59	20,44,32	245	149	0.0144851	0.134145	0.543,0.709,0.63	0.523,0.378,0.529	0.151	6.10929	0.151	0.922502
1419	ORAI2	NA	chrNW_013185758.1	-	1629285	1635766	1630427	1635766	1628376	1628502	1419	35,47,26	0,0,0	22,24,19	4,0,0	1291	149	0.0450397	0.275583	1.0,1.0,1.0	0.388,1.0,1.0	0.204	4.47266	0.204	0.912423
1035	UFD1L	NA	chrNW_013185666.1	+	8264543	8264790	8264543	8264764	8265488	8265521	1035	92,95,89	12,17,3	54,91,109	21,15,25	175	149	0.00474536	0.0645167	0.867,0.826,0.962	0.686,0.838,0.788	0.114	7.71927	0.114	0.879996
1031	ZDHHC14	NA	chrNW_013185682.1	+	5715213	5715386	5715213	5715374	5729164	5729323	1031	13,20,18	33,25,11	12,7,13	29,21,38	161	149	0.0346597	0.233132	0.267,0.425,0.602	0.277,0.236,0.24	0.18	4.8506	0.18	0.873107
703	TMEM229B	NA	chrNW_013185668.1	-	1282913	1286331	1285230	1286331	1275905	1276081	703	28,33,30	0,0,0	24,50,38	0,4,0	2466	149	0.0452836	0.275583	1.0,1.0,1.0	1.0,0.43,1.0	0.19	4.46487	0.19	0.848325
486	SPRY1	NA	chrNW_013185778.1	-	1904839	1905447	1905222	1905447	1901487	1903729	486	51,44,33	4,4,0	32,54,100	0,0,3	532	149	0.00852615	0.100893	0.781,0.755,1.0	1.0,1.0,0.903	-0.122	6.87389	0.122	0.838614
359	MPG	NA	chrNW_013185677.1	-	2113542	2113691	2113546	2113691	2112708	2112934	359	11,43,63	1,9,8	52,47,26	9,24,10	153	149	0.0131059	0.128841	0.915,0.823,0.885	0.849,0.656,0.717	0.134	6.25364	0.134	0.837987
438	SORCS2	NA	chrNW_013185655.1	-	6760805	6760963	6760817	6760963	6758512	6758592	438	6,5,4	1,4,0	3,6,9	1,0,0	161	149	0.0172427	0.150933	0.847,0.536,1.0	0.735,1.0,1.0	-0.117	5.85787	0.117	0.685371
811	CELF2	NA	chrNW_013185724.1	+	4871354	4871486	4871354	4871474	4877112	4877292	811	33,29,11	34,33,8	27,38,28	33,63,69	161	149	0.035772	0.235653	0.473,0.449,0.56	0.431,0.358,0.273	0.14	4.80503	0.14	0.672704
1857	EXOC6B	NA	chrNW_013185793.1	+	946046	946223	946046	946148	954197	954266	1857	43,44,59	13,4,11	78,67,57	0,5,11	224	149	0.0170673	0.150933	0.688,0.88,0.781	1.0,0.899,0.775	-0.108	5.87262	0.108	0.634243
1360	SLC25A30	NA	chrNW_013185688.1	-	3168869	3169201	3168916	3169201	3167062	3167141	1360	5,6,2	1,0,2	2,1,3	4,0,2	196	149	0.0429314	0.26787	0.792,1.0,0.432	0.275,1.0,0.533	0.139	4.54182	0.139	0.631313
173	MAPKBP1	NA	chrNW_013185657.1	-	8933756	8934818	8933906	8934818	8930419	8930505	173	14,9,18	21,30,18	2,22,10	34,30,61	299	149	0.0212453	0.169697	0.249,0.13,0.333	0.028,0.268,0.076	0.113	5.55671	0.113	0.627908
1855	CEP104	NA	chrNW_013185902.1	-	34125	34293	34158	34293	32776	32950	1855	1,4,5	0,0,1	5,4,13	0,1,4	182	149	0.0181549	0.15468	1.0,1.0,0.804	1.0,0.766,0.727	0.104	5.7835	0.104	0.601484
70	ABLIM3	NA	chrNW_013185683.1	-	7589551	7589650	7589620	7589650	7589192	7589322	70	18,2,6	0,4,0	26,18,26	9,12,7	218	149	0.0356637	0.235653	1.0,0.255,1.0	0.664,0.506,0.717	0.123	4.8094	0.123	0.591556
252	TFPI	NA	chrNW_013185684.1	-	6345085	6345286	6345226	6345286	6339552	6339591	252	56,80,75	6,6,2	30,61,49	6,11,4	290	149	0.0299308	0.212509	0.827,0.873,0.951	0.72,0.74,0.863	0.109	5.06222	0.109	0.551782
1017	CMKLR1	NA	chrNW_013185666.1	+	1195469	1195605	1195469	1195546	1195688	1199197	1017	1,1,2	7,5,11	0,0,0	3,6,4	208	149	0.048038	0.286881	0.093,0.125,0.115	0.0,0.0,0.0	0.111	4.37968	0.111	0.486145
1778	POLQ	NA	chrNW_013185858.1	+	943611	943832	943611	943811	945126	945267	1778	6,2,3	44,30,27	2,5,12	21,26,21	170	149	0.03769	0.240839	0.107,0.055,0.089	0.077,0.144,0.334	-0.101	4.72968	0.101	0.477697
