# Supplementary material for: Transcriptome Sequencing Reveals Pathways Related to Proliferation and Differentiation of Shitou Goose Myoblasts
Source: Animals (Basel). 2022 Oct 27;12(21):2956. doi: 10.3390/ani12212956 (PMC9658593; doi:10.3390/ani12212956)
Supplement: Supplementary file 1 [file animals-12-02956-s001.zip › Supplementary File S3 - Differentially splicing genes in the main splicing type/05.A3SS_sig_event.xlsx]

## Sheet: Sheet1
ID	GeneID	geneSymbol	chr	strand	longExonStart_0base	longExonEnd	shortES	shortEE	flankingES	flankingEE	ID	IJC_SAMPLE_1	SJC_SAMPLE_1	IJC_SAMPLE_2	SJC_SAMPLE_2	IncFormLen	SkipFormLen	PValue	FDR	IncLevel1	IncLevel2	IncLevelDifference	p	abs	乘积
1307	RBM27	NA	chrNW_013185674.1	-	548240	548501	548240	548498	549299	549493	1307	2,3,2	0,3,1	0,0,0	1,1,7	152	149	5.03353e-08	1.67113e-05	1.0,0.495,0.662	0.0,0.0,0.0	0.719	24.2439	0.719	17.4313
1935	RAPGEF1	NA	chrNW_013185816.1	-	463590	463749	463590	463746	466513	466716	1935	3,1,6	0,0,0	0,4,5	6,7,1	152	149	2.54991e-08	1.26985e-05	1.0,1.0,1.0	0.0,0.359,0.831	0.603	25.225	0.603	15.2107
497	MPP3	NA	chrNW_013185979.1	+	183516	184621	184172	184621	182035	182081	497	9,11,12	0,0,0	6,2,9	0,2,10	805	149	3.07628e-07	4.37711e-05	1.0,1.0,1.0	1.0,0.156,0.143	0.567	21.6323	0.567	12.2655
465	PTPN3	NA	chrNW_013185838.1	+	1407652	1407710	1407667	1407710	1407428	1407536	465	0,0,0	12,8,2	0,2,4	4,0,0	164	149	1.49723e-05	0.000784864	0.0,0.0,0.0	0.0,1.0,1.0	-0.667	16.0273	0.667	10.6902
108	PRLR	NA	chrNW_013185700.1	+	3871811	3874256	3874208	3874256	3871085	3871479	108	24,10,34	0,0,0	16,12,14	0,2,4	2546	149	1.16348e-06	0.000128758	1.0,1.0,1.0	1.0,0.26,0.17	0.523	19.7131	0.523	10.31
109	PRLR	NA	chrNW_013185700.1	+	3872519	3874256	3874208	3874256	3871085	3871479	109	14,6,29	0,0,0	13,8,10	0,2,4	1838	149	1.39535e-06	0.000138977	1.0,1.0,1.0	1.0,0.245,0.169	0.529	19.4509	0.529	10.2895
872	SERPIND1	NA	chrNW_013185666.1	+	8917184	8918060	8917200	8918060	8913625	8915218	872	1,3,3	0,0,0	2,12,10	3,3,8	165	149	1.1365e-07	2.26391e-05	1.0,1.0,1.0	0.376,0.783,0.53	0.437	23.0689	0.437	10.0811
1650	MAPK8IP3	NA	chrNW_013185755.1	-	1307534	1307586	1307534	1307583	1311313	1311337	1650	3,10,26	0,0,0	7,6,11	2,4,8	152	149	4.91484e-09	4.89518e-06	1.0,1.0,1.0	0.774,0.595,0.574	0.352	27.6002	0.352	9.71527
1793	LOC106031985	NA	chrNW_013185670.1	-	1775835	1778659	1775835	1777830	1778765	1778860	1793	2,8,14	1,0,0	2,6,2	1,2,2	978	149	2.19967e-05	0.00104327	0.234,1.0,1.0	0.234,0.314,0.132	0.518	15.4724	0.518	8.01468
111	SGCG	NA	chrNW_013185743.1	-	902881	903079	902881	903076	903561	903602	111	0,1,0	2,0,4	1,2,1	2,0,0	152	149	4.85761e-06	0.000345584	0.0,1.0,0.0	0.329,1.0,1.0	-0.443	17.6513	0.443	7.81954
1608	NR6A1	NA	chrNW_013185748.1	-	2397047	2397275	2397047	2397272	2398499	2398657	1608	15,6,7	10,8,11	19,10,18	4,2,0	152	149	3.19289e-06	0.00026501	0.595,0.424,0.384	0.823,0.831,1.0	-0.417	18.2567	0.417	7.61305
1383	STAG1	NA	chrNW_013185730.1	+	81013	81193	81028	81193	71420	71523	1383	8,1,1	3,1,5	9,2,7	0,1,0	164	149	7.15283e-06	0.000474948	0.708,0.476,0.154	1.0,0.645,1.0	-0.436	17.0931	0.436	7.45257
1325	KATNB1	NA	chrNW_013185676.1	-	1993845	1993979	1993845	1993976	1994112	1994300	1325	16,15,10	1,0,0	6,4,2	0,4,8	152	149	1.13226e-05	0.000663374	0.94,1.0,1.0	1.0,0.495,0.197	0.416	16.4304	0.416	6.83506
463	LOC106048621	NA	chrNW_013185659.1	+	1200038	1200824	1200071	1200824	1198180	1198275	463	6,1,2	0,4,2	12,10,12	0,0,0	182	149	0.000224757	0.00560361	1.0,0.17,0.45	1.0,1.0,1.0	-0.46	12.1193	0.46	5.5749
817	SLC39A3	NA	chrNW_013185948.1	+	478408	479198	478930	479198	478178	478231	817	20,20,17	0,3,0	8,8,25	2,4,6	671	149	0.000463465	0.00961691	1.0,0.597,1.0	0.47,0.308,0.481	0.446	11.0753	0.446	4.93956
73	CYSLTR2	NA	chrNW_013185688.1	-	1989319	1990423	1989319	1990281	1996786	1996848	73	2,6,0	0,2,2	0,0,0	2,1,4	291	149	0.00172404	0.0260384	1.0,0.606,0.0	0.0,0.0,0.0	0.535	9.17999	0.535	4.9113
499	44447	NA	chrNW_013185674.1	+	1664507	1664694	1664513	1664694	1663675	1663871	499	17,8,6	1,0,0	6,10,0	2,0,11	155	149	0.000299253	0.00693154	0.942,1.0,1.0	0.743,1.0,0.0	0.4	11.7063	0.4	4.68254
1290	LOC106032270	NA	chrNW_013185671.1	+	4177226	4177329	4177229	4177329	4169902	4170009	1290	0,3,2	2,4,2	2,9,4	0,4,0	152	149	0.00564128	0.0561871	0.0,0.424,0.495	1.0,0.688,1.0	-0.59	7.46976	0.59	4.40716
110	PRLR	NA	chrNW_013185700.1	+	3889886	3889984	3889898	3889984	3871085	3871479	110	0,0,0	2,8,4	2,2,0	1,0,2	161	149	0.00435381	0.0493819	0.0,0.0,0.0	0.649,1.0,0.0	-0.55	7.84351	0.55	4.31393
142	UMODL1	NA	chrNW_013185698.1	-	2833715	2833973	2833715	2833970	2835644	2835764	142	2,2,8	2,4,0	3,6,3	0,0,0	152	149	0.000566968	0.0110726	0.495,0.329,1.0	1.0,1.0,1.0	-0.392	10.7844	0.392	4.2275
2055	RALGAPB	NA	chrNW_013185851.1	+	703547	703681	703559	703681	701549	701682	2055	20,15,11	3,3,1	10,5,16	7,9,8	161	149	0.000311586	0.0070013	0.861,0.822,0.911	0.569,0.34,0.649	0.345	11.6481	0.345	4.01859
330	USP33	NA	chrNW_013185680.1	-	1465545	1465640	1465545	1465616	1465750	1465923	330	26,23,24	21,37,22	11,6,16	33,34,50	173	149	2.55753e-05	0.00110752	0.516,0.349,0.484	0.223,0.132,0.216	0.259	15.2549	0.259	3.95102
947	LOC106039760	NA	chrNW_013185656.1	-	11923256	11923389	11923256	11923386	11923995	11925684	947	0,10,0	8,4,3	2,4,0	0,0,2	152	149	0.00171695	0.0260384	0.0,0.71,0.0	1.0,1.0,0.0	-0.43	9.18593	0.43	3.94995
7	ANK2	NA	chrNW_013185723.1	-	2636737	2636840	2636737	2636825	2640112	2640124	7	3,3,6	0,0,1	3,12,10	6,4,1	164	149	0.000121434	0.00377964	1.0,1.0,0.845	0.312,0.732,0.901	0.3	13.0075	0.3	3.90226
1474	GLMN	NA	chrNW_013185732.1	+	3374184	3374310	3374235	3374310	3373640	3373712	1474	3,21,0	5,1,8	7,7,5	0,0,3	200	149	0.00276319	0.0362123	0.309,0.94,0.0	1.0,1.0,0.554	-0.435	8.49945	0.435	3.69726
1409	QKI	NA	chrNW_013185733.1	-	1771880	1772177	1771880	1772153	1774429	1774517	1409	67,60,49	31,29,49	25,21,30	35,38,57	173	149	3.38443e-05	0.00134836	0.651,0.641,0.463	0.381,0.322,0.312	0.247	14.8507	0.247	3.66813
1534	ULK4	NA	chrNW_013185719.1	+	3639875	3639948	3639878	3639948	3639634	3639750	1534	4,4,11	4,0,0	2,0,7	6,4,1	152	149	0.00418974	0.0493819	0.495,1.0,1.0	0.246,0.0,0.873	0.459	7.89892	0.459	3.62561
1167	CAPRIN2	NA	chrNW_013185665.1	-	7916587	7916773	7916587	7916770	7918558	7918706	1167	6,4,7	5,15,4	0,2,0	6,2,12	152	149	0.000200939	0.00556093	0.541,0.207,0.632	0.0,0.495,0.0	0.295	12.281	0.295	3.62288
1678	COL26A1	NA	chrNW_013185758.1	-	2308336	2308440	2308336	2308434	2318078	2318201	1678	16,7,25	0,8,5	8,4,9	0,0,0	155	149	2.88691e-05	0.00119807	1.0,0.457,0.828	1.0,1.0,1.0	-0.238	15.0801	0.238	3.58907
1347	ZDHHC21	NA	chrNW_013185809.1	+	511392	511789	511739	511789	510172	510558	1347	2,25,7	0,3,0	4,4,7	0,3,12	496	149	0.00451401	0.0499551	1.0,0.715,1.0	1.0,0.286,0.149	0.427	7.79137	0.427	3.32692
610	PAPLN	NA	chrNW_013185657.1	+	7655679	7655886	7655682	7655886	7655100	7655276	610	2,1,4	1,2,0	0,0,2	2,12,0	152	149	0.000999616	0.0171658	0.662,0.329,1.0	0.0,0.0,1.0	0.33	9.96634	0.33	3.28889
1144	BRCA1	NA	chrNW_013185979.1	+	344775	344884	344778	344884	343904	344050	1144	0,2,0	1,0,3	2,3,1	0,2,1	152	149	0.00191757	0.0276797	0.0,1.0,0.0	1.0,0.595,0.495	-0.363	9.0265	0.363	3.27662
1749	LOC106042207	NA	chrNW_013185772.1	-	84348	84456	84348	84453	85159	85226	1749	0,4,0	4,0,5	2,4,0	0,0,2	152	149	0.00134286	0.0215724	0.0,1.0,0.0	1.0,1.0,0.0	-0.333	9.54048	0.333	3.17698
1143	MED15	NA	chrNW_013185666.1	+	9579184	9580759	9579187	9580759	9578966	9579065	1143	35,19,23	10,19,18	51,25,37	2,4,11	152	149	0.000223786	0.00560361	0.774,0.495,0.556	0.962,0.86,0.767	-0.255	12.1256	0.255	3.09203
2128	LOC106029515	NA	chrNW_013186222.1	+	23589	23686	23604	23686	22892	23064	2128	3,2,13	6,2,0	5,2,6	0,1,0	164	149	0.000733457	0.0135282	0.312,0.476,1.0	1.0,0.645,1.0	-0.286	10.413	0.286	2.97812
979	RAD52	NA	chrNW_013185665.1	+	6953805	6957461	6953808	6957461	6953267	6953513	979	2,3,1	1,2,2	0,2,1	3,5,6	152	149	0.00500949	0.0525206	0.662,0.595,0.329	0.0,0.282,0.14	0.388	7.64112	0.388	2.96475
2322	TNFRSF10B	NA	chrNW_013186077.1	-	35475	35557	35475	35554	35933	36074	2322	21,24,21	0,0,0	19,28,19	0,5,9	152	149	3.49728e-06	0.000267946	1.0,1.0,1.0	1.0,0.846,0.674	0.16	18.1253	0.16	2.90005
1810	GLYCTK	NA	chrNW_013185786.1	-	2497881	2497987	2497881	2497984	2500992	2501040	1810	18,8,8	3,2,3	9,11,17	0,0,0	152	149	6.56774e-05	0.00242277	0.855,0.797,0.723	1.0,1.0,1.0	-0.208	13.8942	0.208	2.89
93	TMCC1	NA	chrNW_013185704.1	+	283337	284049	283804	284049	280572	280629	93	12,11,45	0,3,2	13,19,0	2,4,6	616	149	0.00628962	0.0602352	1.0,0.47,0.845	0.611,0.535,0.0	0.39	7.31281	0.39	2.852
2144	IL15	NA	chrNW_013185888.1	-	752479	752607	752479	752606	762206	762362	2144	0,3,6	5,5,9	6,11,2	2,5,2	150	149	0.00614089	0.059964	0.0,0.373,0.398	0.749,0.686,0.498	-0.387	7.34734	0.387	2.84342
1903	MSI2	NA	chrNW_013185808.1	+	1589825	1590034	1589879	1590034	1570229	1570337	1903	70,30,49	0,0,0	17,30,23	2,10,0	203	149	2.37872e-06	0.000215382	1.0,1.0,1.0	0.862,0.688,1.0	0.15	18.6814	0.15	2.80221
247	VRK2	NA	chrNW_013185703.1	-	5448635	5448817	5448635	5448778	5451080	5451139	247	11,6,11	1,0,0	14,24,15	6,0,7	188	149	8.27458e-05	0.00275822	0.897,1.0,1.0	0.649,1.0,0.629	0.206	13.561	0.206	2.79356
692	FHL1	NA	chrNW_013185711.1	-	3059519	3060574	3059519	3060571	3061347	3061534	692	33,56,30	43,81,54	110106101	90,78,68	152	149	2.39855e-05	0.00108589	0.429,0.404,0.353	0.545,0.571,0.593	-0.174	15.3475	0.174	2.67046
1564	ST6GAL1	NA	chrNW_013185742.1	-	2334003	2334107	2334003	2334075	2334383	2334520	1564	2,4,1	6,9,3	4,13,4	6,1,3	181	149	0.00673216	0.0626657	0.215,0.268,0.215	0.354,0.915,0.523	-0.365	7.21471	0.365	2.63337
40	LOC106037815	NA	chrNW_013185715.1	+	4244378	4251925	4245202	4251925	4241971	4242043	40	22,6,9	0,0,1	12,14,15	1,6,0	973	149	0.000295506	0.00693154	1.0,1.0,0.58	0.648,0.263,1.0	0.223	11.7245	0.223	2.61457
53	TPGS2	NA	chrNW_013185843.1	+	1048965	1049108	1048976	1049108	1046493	1046581	53	0,2,10	9,18,12	0,0,0	8,18,8	160	149	3.64626e-05	0.0013968	0.0,0.094,0.437	0.0,0.0,0.0	0.177	14.7432	0.177	2.60955
115	KIAA0930	NA	chrNW_013185718.1	-	4008605	4008713	4008605	4008710	4028713	4028862	115	5,13,2	0,1,2	2,2,10	3,6,2	152	149	0.00376644	0.0457485	1.0,0.927,0.495	0.395,0.246,0.831	0.317	8.05258	0.317	2.55267
953	PLEKHA3	NA	chrNW_013185660.1	+	10547690	10547874	10547718	10547874	10546931	10547048	953	3,3,14	10,8,1	1,2,0	2,11,1	177	149	0.00375775	0.0457485	0.202,0.24,0.922	0.296,0.133,0.0	0.312	8.05592	0.312	2.51345
593	FAM53A	NA	chrNW_013185655.1	-	3015388	3016191	3015388	3016188	3018470	3018525	593	22,16,8	0,0,2	7,2,27	1,4,4	152	149	0.00080272	0.0145365	1.0,1.0,0.797	0.873,0.329,0.869	0.242	10.2828	0.242	2.48844
353	CTNND1	NA	chrNW_013185679.1	+	84908	86243	85048	86243	84410	84508	353	9,10,12	2,0,4	9,5,9	0,0,0	289	149	0.000674874	0.0126825	0.699,1.0,0.607	1.0,1.0,1.0	-0.231	10.5331	0.231	2.43314
2129	ICE1	NA	chrNW_013185880.1	-	1247155	1247205	1247155	1247195	1247812	1247924	2129	12,3,8	1,0,0	7,16,7	1,2,5	159	149	0.000225044	0.00560361	0.918,1.0,1.0	0.868,0.882,0.567	0.2	12.1175	0.2	2.4235
1215	GTF2E2	NA	chrNW_013185689.1	-	127966	128060	127966	128053	128514	128697	1215	52,87,52	0,0,0	39,57,47	4,8,5	156	149	2.23291e-07	3.70662e-05	1.0,1.0,1.0	0.903,0.872,0.9	0.108	22.0946	0.108	2.38621
726	TAB3	NA	chrNW_013185796.1	-	1585672	1585793	1585672	1585766	1588198	1588359	726	13,11,4	47,28,19	5,0,0	25,24,44	176	149	1.88339e-05	0.000937927	0.19,0.25,0.151	0.145,0.0,0.0	0.149	15.6963	0.149	2.33875
2251	LOC106048424	NA	chrNW_013185960.1	-	182668	182790	182668	182787	183123	183322	2251	20,14,25	7,13,2	20,30,25	1,2,2	152	149	0.000644006	0.0123352	0.737,0.514,0.925	0.951,0.936,0.925	-0.212	10.6006	0.212	2.24734
799	CTCF	NA	chrNW_013185676.1	-	1024100	1024299	1024100	1024224	1026104	1026267	799	12,6,8	14,2,4	4,6,8	0,0,4	224	149	0.00980474	0.0813793	0.363,0.666,0.571	1.0,1.0,0.571	-0.324	6.67231	0.324	2.16183
796	FAM21C	NA	chrNW_013185654.1	+	5771228	5771414	5771234	5771414	5770052	5770235	796	2,4,4	16,8,15	0,0,1	5,7,8	155	149	0.000200997	0.00556093	0.107,0.325,0.204	0.0,0.0,0.107	0.176	12.2805	0.176	2.16137
434	COL6A3	NA	chrNW_013185684.1	-	2101190	2101241	2101190	2101238	2101353	2101533	434	14,22,13	29,40,30	9,14,8	8,11,4	152	149	0.00294241	0.0380603	0.321,0.35,0.298	0.524,0.555,0.662	-0.257	8.40878	0.257	2.16106
604	ZBTB20	NA	chrNW_013185656.1	+	2752917	2753025	2752922	2753025	2647390	2647462	604	4,2,3	3,8,1	1,1,1	0,0,2	154	149	0.00431829	0.0493819	0.563,0.195,0.744	1.0,1.0,0.326	-0.275	7.85532	0.275	2.16021
50	HDAC9	NA	chrNW_013185661.1	+	841559	841710	841568	841710	840373	840615	50	3,13,5	0,0,0	4,4,6	2,2,1	158	149	0.00561007	0.0561871	1.0,1.0,1.0	0.654,0.654,0.85	0.281	7.47777	0.281	2.10125
324	ENOX2	NA	chrNW_013185714.1	-	405569	405704	405569	405701	407921	408065	324	25,30,30	19,22,22	26,50,22	13,10,4	152	149	0.00105911	0.0178792	0.563,0.572,0.572	0.662,0.831,0.844	-0.21	9.88293	0.21	2.07542
1061	ZCCHC8	NA	chrNW_013185666.1	+	1874211	1874275	1874214	1874275	1872287	1872353	1061	6,0,0	6,2,2	2,1,2	1,1,1	152	149	0.0404511	0.221112	0.495,0.0,0.0	0.662,0.495,0.662	-0.441	4.62768	0.441	2.04081
1	ZNF385D	NA	chrNW_013185661.1	-	8207300	8207411	8207300	8207408	8246930	8247073	1	25,21,11	4,0,5	18,17,16	0,0,0	152	149	0.000103873	0.00333733	0.86,1.0,0.683	1.0,1.0,1.0	-0.152	13.2329	0.152	2.0114
369	TCF12	NA	chrNW_013185678.1	+	3806609	3806842	3806612	3806842	3805131	3805303	369	3,2,12	4,6,2	12,12,9	0,2,4	152	149	0.0179788	0.128827	0.424,0.246,0.855	1.0,0.855,0.688	-0.339	5.79756	0.339	1.96537
1780	PITPNM3	NA	chrNW_013185808.1	-	116039	116227	116039	116155	118643	118825	1780	15,8,8	6,4,2	11,8,17	0,0,4	221	149	0.00656097	0.0616484	0.628,0.574,0.729	1.0,1.0,0.741	-0.27	7.25187	0.27	1.95801
1243	PHC3	NA	chrNW_013185670.1	-	1815609	1815768	1815609	1815735	1817323	1817401	1243	0,1,2	10,9,7	1,6,2	4,5,5	182	149	0.00172544	0.0260384	0.0,0.083,0.19	0.17,0.496,0.247	-0.213	9.17882	0.213	1.95509
1537	BICD2	NA	chrNW_013185740.1	-	3777820	3781541	3777820	3779946	3783149	3783360	1537	686556462	11,11,11	445668446	22,24,22	1744	149	0.000196183	0.00556093	0.842,0.812,0.782	0.633,0.704,0.634	0.155	12.3155	0.155	1.9089
1408	QKI	NA	chrNW_013185733.1	-	1771880	1772174	1771880	1772153	1774429	1774517	1408	24,24,28	31,29,49	12,14,13	35,38,57	170	149	0.000506865	0.0103028	0.404,0.42,0.334	0.231,0.244,0.167	0.172	10.9461	0.172	1.88273
2145	TBC1D9	NA	chrNW_013185888.1	+	1062166	1062425	1062184	1062425	1061237	1061306	2145	0,1,0	10,5,6	1,10,1	19,9,9	167	149	0.000384377	0.00814553	0.0,0.151,0.0	0.045,0.498,0.09	-0.161	11.3452	0.161	1.82658
1319	RAB9B	NA	chrNW_013185714.1	+	4910694	4914668	4911075	4914668	4910234	4910382	1319	177227153	12,2,8	101139129	1,1,0	530	149	8.52834e-06	0.000530889	0.806,0.97,0.843	0.966,0.975,1.0	-0.107	16.8393	0.107	1.80181
800	CTCF	NA	chrNW_013185676.1	-	1024100	1024299	1024100	1024253	1026104	1026267	800	9,4,5	8,7,0	2,5,2	0,0,2	195	149	0.0037568	0.0457485	0.462,0.304,1.0	1.0,1.0,0.433	-0.222	8.05628	0.222	1.78849
2230	PHC1	NA	chrNW_013185940.1	+	476081	476237	476105	476237	474999	475149	2230	32,21,35	5,2,10	37,36,48	4,0,0	173	149	8.3079e-05	0.00275822	0.846,0.9,0.751	0.888,1.0,1.0	-0.13	13.5552	0.13	1.76217
1006	LOC106038425	NA	chrNW_013185656.1	-	4539115	4540207	4539115	4539266	4541960	4542103	1006	56,45,61	0,0,0	51,70,48	0,2,4	1090	149	0.00139602	0.0220704	1.0,1.0,1.0	1.0,0.827,0.621	0.184	9.48447	0.184	1.74514
1120	LOC106042861	NA	chrNW_013185786.1	-	885056	888316	885056	886958	890446	890588	1120	6,4,2	0,0,0	2,4,2	0,0,3	1507	149	0.0209914	0.13846	1.0,1.0,1.0	1.0,1.0,0.062	0.313	5.57406	0.313	1.74468
1565	AMMECR1L	NA	chrNW_013185742.1	+	3216817	3217398	3217301	3217398	3216222	3216313	1565	105,104,60	17,22,17	56,56,74	21,36,28	633	149	0.0012204	0.0199265	0.592,0.527,0.454	0.386,0.268,0.384	0.178	9.67843	0.178	1.72276
2217	ZNF384	NA	chrNW_013185931.1	+	528070	528141	528074	528141	524626	525351	2217	29,8,31	14,8,9	5,15,0	7,9,11	153	149	0.0194582	0.135527	0.669,0.493,0.77	0.41,0.619,0.0	0.301	5.68348	0.301	1.71073
2336	MLLT1	NA	chrNW_013185960.1	+	248779	248876	248788	248876	244610	245156	2336	2,1,2	17,11,32	10,8,4	11,29,27	158	149	0.00180893	0.0264955	0.1,0.079,0.056	0.462,0.206,0.123	-0.185	9.11065	0.185	1.68547
1911	IL17REL	NA	chrNW_013185745.1	+	1615506	1615554	1615509	1615554	1613014	1613178	1911	0,6,2	10,16,14	1,21,14	4,19,28	152	149	0.00718383	0.0650463	0.0,0.269,0.123	0.197,0.52,0.329	-0.218	7.12103	0.218	1.55238
1326	LOC106038847	NA	chrNW_013185725.1	-	251578	252077	251578	251676	253596	253856	1326	16,33,7	0,0,6	24,9,17	0,0,0	550	149	0.0143855	0.107729	1.0,1.0,0.24	1.0,1.0,1.0	-0.253	6.11924	0.253	1.54817
1572	GIGYF2	NA	chrNW_013185742.1	-	3715066	3715284	3715066	3715266	3719960	3720140	1572	2,4,2	0,0,0	2,1,4	8,0,0	167	149	0.0200718	0.136669	1.0,1.0,1.0	0.182,1.0,1.0	0.273	5.63868	0.273	1.53936
684	A4GALT	NA	chrNW_013185718.1	-	1939841	1941110	1939841	1939987	1941729	1941886	684	93,56,77	2,0,0	27,46,37	2,0,3	1272	149	0.00688212	0.0634685	0.845,1.0,1.0	0.613,1.0,0.591	0.214	7.18293	0.214	1.53715
942	FAM131B	NA	chrNW_013185931.1	-	38147	38653	38147	38345	38937	39031	942	6,9,18	6,0,0	16,18,22	0,0,0	457	149	0.0146735	0.109066	0.246,1.0,1.0	1.0,1.0,1.0	-0.251	6.09064	0.251	1.52875
2315	REEP2	NA	chrNW_013185674.1	-	59023	59203	59023	59144	60742	60819	2315	2,2,7	16,8,14	0,2,1	29,18,21	208	149	0.000323353	0.0070013	0.082,0.152,0.264	0.0,0.074,0.033	0.13	11.5946	0.13	1.5073
1079	ICK	NA	chrNW_013185662.1	+	9022996	9023350	9023091	9023350	9018518	9018610	1079	3,3,8	5,4,12	8,16,14	4,10,7	244	149	0.0134433	0.103795	0.268,0.314,0.289	0.55,0.494,0.55	-0.241	6.21697	0.241	1.49829
2039	MRVI1	NA	chrNW_013185750.1	+	1574394	1574585	1574460	1574585	1573615	1573681	2039	16,6,4	4,6,0	4,5,6	0,0,2	215	149	0.00306563	0.0391458	0.735,0.409,1.0	1.0,1.0,0.675	-0.177	8.3496	0.177	1.47788
2114	FKBP5	NA	chrNW_013185867.1	-	1069579	1069819	1069579	1069720	1070738	1070924	2114	28,60,33	26,15,21	50,57,80	8,18,14	248	149	0.00780562	0.0676849	0.393,0.706,0.486	0.79,0.655,0.774	-0.211	7.00127	0.211	1.47727
774	PDPN	NA	chrNW_013185741.1	-	1867830	1867963	1867830	1867924	1868576	1868662	774	40,56,46	8,12,3	52,65,56	21,26,18	188	149	0.00175308	0.0260608	0.798,0.787,0.924	0.662,0.665,0.711	0.157	9.15589	0.157	1.43747
797	VANGL1	NA	chrNW_013185656.1	-	484866	485002	484866	484999	488340	488474	797	2,2,0	17,19,20	10,5,6	32,26,20	152	149	0.00087144	0.0152273	0.103,0.094,0.0	0.234,0.159,0.227	-0.141	10.1643	0.141	1.43317
1637	44262	NA	chrNW_013185811.1	-	7218	10086	7218	8164	12026	12140	1637	667650539	62,55,43	566651562	64,91,108	2071	149	0.000317267	0.0070013	0.436,0.46,0.474	0.389,0.34,0.272	0.123	11.622	0.123	1.42951
1210	LOC106031213	NA	chrNW_013185666.1	+	5902402	5903262	5902811	5903262	5902142	5902262	1210	34,12,13	0,6,0	10,20,9	0,0,0	558	149	0.0105438	0.0846902	1.0,0.348,1.0	1.0,1.0,1.0	-0.217	6.56747	0.217	1.42514
2250	LOC106038247	NA	chrNW_013185718.1	+	1117859	1126069	1118465	1126069	1116596	1117782	2250	23,37,32	0,2,0	54,45,32	4,2,2	755	149	0.0022998	0.0313782	1.0,0.785,1.0	0.727,0.816,0.759	0.161	8.76427	0.161	1.41105
1199	NFATC1	NA	chrNW_013185719.1	+	2586932	2589477	2586956	2589477	2584156	2584289	1199	7,19,7	12,4,1	8,4,7	16,2,19	173	149	0.0305691	0.183415	0.334,0.804,0.858	0.301,0.633,0.241	0.274	5.03178	0.274	1.37871
1010	LOC106048948	NA	chrNW_013185993.1	-	317680	318999	317680	318859	323408	323475	1010	0,2,3	4,2,0	4,0,8	0,2,0	289	149	0.0160785	0.116892	0.0,0.34,1.0	1.0,0.0,1.0	-0.22	5.95872	0.22	1.31092
993	UBR1	NA	chrNW_013185657.1	+	7945340	7945482	7945343	7945482	7944712	7944843	993	14,29,10	0,0,0	12,10,23	0,0,10	152	149	0.000144976	0.00437565	1.0,1.0,1.0	1.0,1.0,0.693	0.102	12.7519	0.102	1.30069
2234	LOC106041153	NA	chrNW_013185754.1	+	1533155	1536609	1534901	1536609	1532984	1533051	2234	35,36,18	0,0,4	18,16,31	0,0,0	1895	149	0.0272408	0.169574	1.0,1.0,0.261	1.0,1.0,1.0	-0.246	5.19809	0.246	1.27873
274	MAP3K7	NA	chrNW_013185691.1	-	4057332	4057400	4057332	4057397	4067361	4067521	274	1,8,8	4,1,9	2,4,2	7,7,12	152	149	0.0421092	0.226707	0.197,0.887,0.466	0.219,0.359,0.14	0.277	4.56972	0.277	1.26581
148	ITFG3	NA	chrNW_013185677.1	+	1855195	1856079	1855819	1856079	1853956	1854959	148	18,33,19	0,0,0	20,15,23	0,5,0	773	149	0.0162764	0.117473	1.0,1.0,1.0	1.0,0.366,1.0	0.211	5.94107	0.211	1.25357
403	IVNS1ABP	NA	chrNW_013185680.1	-	6285773	6285900	6285773	6285896	6287258	6287506	403	122,108,84	29,29,9	69,27,88	6,1,7	153	149	0.000255627	0.00620988	0.804,0.784,0.901	0.918,0.963,0.924	-0.105	11.9337	0.105	1.25304
525	HDAC4	NA	chrNW_013185684.1	+	443762	443992	443777	443992	439865	440064	525	20,12,27	12,11,12	17,5,26	4,1,7	164	149	0.0143097	0.107729	0.602,0.498,0.672	0.794,0.82,0.771	-0.204	6.12686	0.204	1.24988
352	CTNND1	NA	chrNW_013185679.1	+	84905	86243	85048	86243	84410	84508	352	15,30,21	2,0,4	13,13,17	0,0,0	292	149	0.00447962	0.0499551	0.793,1.0,0.728	1.0,1.0,1.0	-0.16	7.80241	0.16	1.24839
1580	RNF170	NA	chrNW_013185744.1	+	2841568	2841680	2841571	2841680	2840370	2840446	1580	7,7,4	16,22,27	2,7,13	2,14,13	152	149	0.0192695	0.135158	0.3,0.238,0.127	0.495,0.329,0.495	-0.218	5.69754	0.218	1.24206
551	TFCP2	NA	chrNW_013185974.1	+	414929	415071	415022	415071	414324	414413	551	47,36,28	38,60,55	20,27,23	75,73,57	242	149	0.00207554	0.0295319	0.432,0.27,0.239	0.141,0.185,0.199	0.139	8.9123	0.139	1.23881
1418	IPO13	NA	chrNW_013186000.1	+	283477	283773	283480	283773	283191	283373	1418	4,0,6	6,9,2	0,3,0	4,4,6	152	149	0.0276225	0.170882	0.395,0.0,0.746	0.0,0.424,0.0	0.239	5.17801	0.239	1.23755
1063	STRN	NA	chrNW_013185659.1	-	8462656	8462764	8462656	8462761	8465079	8465220	1063	30,33,29	0,4,0	8,13,7	2,3,2	152	149	0.00755737	0.0672066	1.0,0.89,1.0	0.797,0.809,0.774	0.17	7.0479	0.17	1.19814
1054	SENP5	NA	chrNW_013185670.1	+	6085117	6086237	6085135	6086237	6084991	6085042	1054	19,31,30	78,66,58	11,15,24	89,102,83	167	149	0.00117951	0.0195799	0.179,0.295,0.316	0.099,0.116,0.205	0.123	9.7276	0.123	1.19649
255	UNK	NA	chrNW_013185685.1	+	6246314	6246496	6246398	6246496	6243247	6243436	255	16,28,27	25,10,13	25,33,51	4,9,17	233	149	0.0230902	0.151302	0.29,0.642,0.57	0.8,0.701,0.657	-0.219	5.43657	0.219	1.19061
1893	FAM64A	NA	chrNW_013185808.1	+	86061	89111	87050	89111	84641	84737	1893	189237224	32,80,20	99172192	30,61,83	1138	149	0.00781503	0.0676849	0.436,0.279,0.595	0.302,0.27,0.232	0.169	6.99953	0.169	1.18292
1078	PRR14L	NA	chrNW_013185666.1	+	10251335	10255008	10252208	10255008	10249889	10249955	1078	38,48,50	0,0,6	28,24,31	0,0,0	1022	149	0.00466957	0.0511086	1.0,1.0,0.549	1.0,1.0,1.0	-0.15	7.7425	0.15	1.16137
2072	ADGRG1	NA	chrNW_013185676.1	-	2042899	2043003	2042899	2043000	2043396	2043442	2072	19,36,33	4,1,3	24,20,28	0,12,18	152	149	0.00780158	0.0676849	0.823,0.972,0.915	1.0,0.62,0.604	0.162	7.00202	0.162	1.13433
1691	METTL11B	NA	chrNW_013185760.1	-	2757624	2760334	2757624	2757753	2770188	2770364	1691	158145120	0,6,0	120143205	0,0,0	2730	149	0.00473578	0.05127	1.0,0.569,1.0	1.0,1.0,1.0	-0.144	7.72218	0.144	1.11199
2034	MRVI1	NA	chrNW_013185750.1	+	1574448	1574585	1574460	1574585	1573615	1573669	2034	6,2,2	4,2,2	2,0,2	4,3,2	161	149	0.0479634	0.254104	0.581,0.481,0.481	0.316,0.0,0.481	0.249	4.38192	0.249	1.0911
949	KLHL22	NA	chrNW_013185666.1	-	9541399	9541669	9541399	9541652	9549627	9549775	949	10,6,4	0,2,2	4,12,9	6,7,2	166	149	0.0297952	0.179855	1.0,0.729,0.642	0.374,0.606,0.802	0.196	5.06878	0.196	0.99348
776	FBRSL1	NA	chrNW_013185666.1	+	7168980	7169468	7169232	7169468	7164706	7164960	776	42,34,35	45,22,27	28,32,35	52,68,36	401	149	0.00354586	0.0447048	0.257,0.365,0.325	0.167,0.149,0.265	0.122	8.13965	0.122	0.993037
1706	BRD9	NA	chrNW_013185765.1	-	1566374	1566490	1566374	1566487	1567329	1567440	1706	14,12,4	4,2,0	1,6,9	0,0,0	152	149	0.00436306	0.0493819	0.774,0.855,1.0	1.0,1.0,1.0	-0.124	7.84044	0.124	0.972215
1100	TNPO1	NA	chrNW_013185788.1	-	1319970	1320059	1319970	1320046	1320234	1320253	1100	8,13,14	0,4,2	20,8,10	0,0,0	162	149	0.00520716	0.0540243	1.0,0.749,0.866	1.0,1.0,1.0	-0.128	7.58529	0.128	0.970917
2318	TRMT10B	NA	chrNW_013186071.1	-	79644	79964	79644	79874	80446	80570	2318	3,3,6	9,14,14	1,0,2	5,13,17	239	149	0.00220448	0.0309248	0.172,0.118,0.211	0.111,0.0,0.068	0.107	8.82535	0.107	0.944312
1104	INTU	NA	chrNW_013185778.1	-	167160	167312	167160	167309	171251	171441	1104	6,6,2	0,0,0	12,14,11	0,2,4	152	149	0.00731925	0.0656754	1.0,1.0,1.0	1.0,0.873,0.729	0.133	7.09409	0.133	0.943514
1211	IBTK	NA	chrNW_013185691.1	-	718706	718884	718706	718881	720020	720198	1211	29,24,20	39,35,25	16,15,19	60,37,34	152	149	0.0102341	0.082871	0.422,0.402,0.44	0.207,0.284,0.354	0.14	6.61048	0.14	0.925467
958	SRRM1	NA	chrNW_013185716.1	-	389706	390729	389706	389877	391544	391673	958	215187178	4,1,4	204180194	2,12,12	1001	149	0.00716082	0.0650463	0.889,0.965,0.869	0.938,0.691,0.706	0.129	7.12566	0.129	0.91921
1897	SGSM2	NA	chrNW_013185808.1	-	892222	892386	892222	892383	894133	894201	1897	7,0,5	0,2,0	2,2,2	4,0,7	152	149	0.0149956	0.110634	1.0,0.0,1.0	0.329,1.0,0.219	0.151	6.05932	0.151	0.914957
1781	KIAA1109	NA	chrNW_013185778.1	-	2342392	2342653	2342392	2342650	2342992	2343130	1781	12,10,7	27,23,5	12,14,28	14,9,15	152	149	0.0280137	0.172232	0.303,0.299,0.578	0.457,0.604,0.647	-0.176	5.15772	0.176	0.907759
845	MARK1	NA	chrNW_013185667.1	-	5494547	5494802	5494547	5494799	5495594	5495756	845	67,78,54	94,108,69	34,70,49	78120132	152	149	0.00431934	0.0493819	0.411,0.415,0.434	0.299,0.364,0.267	0.11	7.85497	0.11	0.864047
355	ACSBG1	NA	chrNW_013185678.1	-	7833332	7833566	7833332	7833563	7834632	7834814	355	4,3,9	0,0,0	5,9,10	0,0,6	152	149	0.0100354	0.0826054	1.0,1.0,1.0	1.0,1.0,0.62	0.127	6.63876	0.127	0.843122
337	LOC106032100	NA	chrNW_013185670.1	+	7740009	7740164	7740066	7740164	7739787	7739839	337	4,15,19	2,0,1	12,12,35	5,5,3	206	149	0.00920288	0.0770258	0.591,1.0,0.932	0.634,0.634,0.894	0.12	6.7637	0.12	0.811644
2124	LOC106046335	NA	chrNW_013185873.1	+	386272	387974	386848	387974	383268	384897	2124	172155120	8,4,8	125116134	1,2,3	725	149	0.00622235	0.0601696	0.815,0.888,0.755	0.963,0.923,0.902	-0.11	7.32832	0.11	0.806116
1662	SRSF5	NA	chrNW_013185668.1	-	263660	263733	263660	263730	264066	264165	1662	46,31,29	33,42,36	14,25,26	29,43,49	152	149	0.0187319	0.132583	0.577,0.42,0.441	0.321,0.363,0.342	0.137	5.73836	0.137	0.786155
1285	FRYL	NA	chrNW_013185664.1	-	10577890	10578095	10577890	10578092	10579717	10579903	1285	18,7,10	29,26,35	18,18,16	17,25,28	152	149	0.0326049	0.192157	0.378,0.209,0.219	0.509,0.414,0.359	-0.159	4.93877	0.159	0.785264
1711	FAM175A	NA	chrNW_013185766.1	+	22110	22231	22134	22231	21143	21237	1711	77,66,68	43,59,50	40,66,38	76,55,45	173	149	0.0187693	0.132583	0.607,0.491,0.539	0.312,0.508,0.421	0.132	5.73548	0.132	0.757084
1887	CELF1	NA	chrNW_013185657.1	-	11378227	11378341	11378227	11378338	11383620	11383749	1887	76,90,58	78,76,57	67,62,85	28,48,51	152	149	0.0122859	0.0971173	0.489,0.537,0.499	0.701,0.559,0.62	-0.118	6.34685	0.118	0.748928
2138	ZNF821	NA	chrNW_013185886.1	+	1095856	1100719	1096338	1100719	1094176	1095060	2138	123147101	0,0,0	87,100,41	0,2,4	631	149	0.0154317	0.113014	1.0,1.0,1.0	1.0,0.922,0.708	0.123	6.01796	0.123	0.740209
1181	SEMA7A	NA	chrNW_013185818.1	-	1036968	1038228	1036968	1038225	1039017	1039085	1181	25,22,28	18,10,13	17,24,16	8,5,2	152	149	0.0333388	0.195326	0.577,0.683,0.679	0.676,0.825,0.887	-0.15	4.90665	0.15	0.735998
1550	SMOC2	NA	chrNW_013185828.1	+	513251	513335	513284	513335	509221	509269	1550	3,1,2	13,20,21	9,13,9	42,40,27	182	149	0.00643591	0.0610492	0.159,0.039,0.072	0.149,0.21,0.214	-0.101	7.27964	0.101	0.735244
344	PCYT1B	NA	chrNW_013185715.1	-	4466212	4466421	4466212	4466355	4469508	4469587	344	0,0,2	10,5,17	1,2,4	2,23,16	215	149	0.020171	0.136669	0.0,0.0,0.075	0.257,0.057,0.148	-0.129	5.63157	0.129	0.726473
299	OSMR	NA	chrNW_013185700.1	-	2415341	2415420	2415341	2415417	2416907	2417072	299	5,11,4	2,0,4	5,19,6	3,0,0	152	149	0.0263759	0.168165	0.71,1.0,0.495	0.62,1.0,1.0	-0.138	5.24464	0.138	0.72376
351	CTNND1	NA	chrNW_013185679.1	+	84905	86243	84908	86243	84410	84508	351	6,24,11	0,4,2	4,8,8	0,0,0	152	149	0.00828674	0.0705435	1.0,0.855,0.844	1.0,1.0,1.0	-0.1	6.91498	0.1	0.691498
331	USP33	NA	chrNW_013185680.1	-	1465545	1465649	1465545	1465616	1465750	1465923	331	13,18,12	21,37,22	11,9,13	33,34,50	182	149	0.0207679	0.13846	0.336,0.285,0.309	0.214,0.178,0.176	0.121	5.5895	0.121	0.67633
442	SIK3	NA	chrNW_013185736.1	+	2899871	2899952	2899874	2899952	2899459	2899603	442	9,2,0	19,25,27	10,9,8	17,40,23	152	149	0.0344732	0.197188	0.317,0.073,0.0	0.366,0.181,0.254	-0.137	4.85838	0.137	0.665598
2042	MRVI1	NA	chrNW_013185750.1	+	1574398	1574585	1574460	1574585	1573615	1573681	2042	16,5,2	4,6,0	1,3,2	0,0,2	211	149	0.0118903	0.0947418	0.739,0.37,1.0	1.0,1.0,0.414	-0.102	6.39407	0.102	0.652195
722	PSKH1	NA	chrNW_013185676.1	-	1208330	1209362	1208330	1209356	1210567	1210729	722	30,10,17	5,8,2	18,22,15	0,2,4	155	149	0.0499324	0.26045	0.852,0.546,0.891	1.0,0.914,0.783	-0.136	4.32388	0.136	0.588048
49	RASAL2	NA	chrNW_013185779.1	+	2052182	2052382	2052203	2052382	2049298	2049500	49	83,79,87	128162147	48,77,74	76,45,95	170	149	0.0355963	0.200305	0.362,0.299,0.342	0.356,0.6,0.406	-0.12	4.81213	0.12	0.577455
1327	LOC106038847	NA	chrNW_013185725.1	-	253596	253856	253596	253697	268877	268916	1327	74,36,72	6,6,4	63,59,68	0,3,4	308	149	0.025337	0.16281	0.856,0.744,0.897	1.0,0.905,0.892	-0.1	5.30261	0.1	0.530261
