# Supplementary material for: Transcriptome Sequencing Reveals Pathways Related to Proliferation and Differentiation of Shitou Goose Myoblasts
Source: Animals (Basel). 2022 Oct 27;12(21):2956. doi: 10.3390/ani12212956 (PMC9658593; doi:10.3390/ani12212956)
Supplement: Supplementary file 1 [file animals-12-02956-s001.zip › Supplementary File S3 - Differentially splicing genes in the main splicing type/Differential splicing genes.txt]

Names	total	elements
DSGs_GM_vs_DM	854	DNM1
		ADAM19
		SLC9A9
		SORBS2
		KIF25
		SVIL
		CMYA5
		RUNX1T1
		CMKLR1
		ZNF536
		TPD52L1
		SMOC2
		GSG1L
		ZDHHC1
		POSTN
		UNC5C
		TENM3
		CELF2
		GPC3
		DMD
		KLHL5
		COL26A1
		COL24A1
		SLC4A4
		ABLIM1
		LOC106032910
		MYO1C
		DHRS7C
		USP54
		VLDLR
		ELN
		QPCT
		ABLIM2
		P4HA2
		TNC
		DAB2
		IL17REL
		LOC106032265
		LOC106030353
		DST
		ADAMTS13
		PTPN3
		LOC106033184
PLCE1
		SMARCD3
		RTKN2
		SLC10A7
		LDB3
		IFT122
		ADCY7
		FRAS1
		ATP9B
		FAM134B
		HIC2
		TRIM33
		G2E3
		TMEM39A
		TNS3
		LOC106035048
		LOC106048621
		LONP1
		LOC106044024
		SUSD2
		TEAD1
		LOC106037083
		DIP2A
		HERC2
		BRCA1
		EIF4G3
		SLCO2B1
		ABCD4
		7-Mar
		ENOX2
		LOC106037710
		AP1S2
		LOC106041009
		KATNB1
		LOC106048157
		DNAH17
		MFF
		TRA2B
		MTRR
		LOC106032100
		HDAC7
		RIN2
		N4BP2L2
		ULK4
		UBR3
		TOR3A
		TMEM255A
		FAM98B
		DENND1A
		FAM76B
		SLC6A6
		ERLIN2
		LOC106039760
		A4GALT
		ATP11C
		CELF1
		CDC42BPA
		NIPBL
		ZBTB11
		PIP4K2B
		PRRC2B
		LTBP1
		ATG10
		MYO5C
		APPBP2
		SUV39H2
		QKI
		KDM6A
		NCAM1
		PRDX4
		AHCYL2
		INPP5J
		FANCC
		AGPS
		PICALM
		MARK3
		QRICH1
		ZBTB20
		PIGP
		IPO13
		SPRY2
		NR2C2
		FRYL
		LOC106038668
		PNPLA6
		NFYA
		FAM175A
		FHL1
		FN1
		FAM126B
		PPP1R12A
		DGKD
		TTC21B
		SH3PXD2A
		SORCS2
		LOC106040396
		PIGL
		MILR1
		PRPF39
		ASAP2
		TMEM25
		MAP3K7CL
		RTEL1
		NCOA3
		EIF4E2
		LOC106049496
		VRK2
		CELF5
		LOC106034720
		MEIS1
		COL23A1
		ZGRF1
		LOC106046335
		ZNF384
		LOC106032270
		LOC106033662
		ELAVL2
		KIAA0930
		RAB9B
		TANK
		FHIT
		NFKBIZ
		SPAG9
		OSBPL3
		TNNT2
		RGS8
		ASPSCR1
		NAA60
		ENO2
		LOC106046849
		NF1
		FAM49A
		REXO1
		LOC106048704
		NAV2
		KIAA0753
		LOC106037447
		ERMARD
		UTS2R
		ICE1
		ORMDL1
		LOC106048662
		IMPA2
		SULF2
		AP2B1
		ATXN2
		FKBP5
		DPY19L3
		LOC106042507
		KCTD17
		GIGYF2
		DVL1
		FLI1
		DMXL1
		ACOT9
		FAM53A
		LRRC45
		MAP2K4
		PTPN4
		RRH
		LOC106048078
		FHL5
		ZBTB41
		MAST4
		SCARF2
		TNFRSF8
		LOC106038660
		UNKL
		NLGN3
		VWA3A
		6-Sep
		PCYT1B
		AUH
		KIF1B
		ADAMTS17
		PANK3
		LOC106041306
		LOC106034684
		CEP104
		CA12
		NCOA6
		COL8A1
		ANAPC10
		TARBP1
		ADAMTS6
		MEGF6
		REEP1
		NRROS
		CREM
		FHOD3
		SLC25A15
		BBX
		AVL9
		ARMC2
		TNRC6B
		ZFYVE9
		BIN1
		PIGB
		SRRM1
		TRIM24
		MOCS1
		SLC25A30
		ADGRG1
		KIAA1109
		ANXA2
		LOC106036649
		TBC1D24
		NR3C2
		MYBL1
		MTF2
		CACNA1C
		UBR1
		CCSER2
		LOC106038552
		PAM
		BPGM
		DTX2
		GRAMD1B
		FAM126A
		LOC106040096
		SLC35F5
		SASH1
		RALGAPB
		PHC1
		CCDC117
		FAM8A1
		PCNXL4
		SLC5A7
		TLN2
		HDAC4
		IFT172
		ST7L
		LOC106040843
		MYO9A
		FOXN3
		NHLRC2
		LOC106038368
		BIRC6
		RAD9B
		SLC6A1
		PDCL
		SPRY1
		DCAF6
		CDON
		PLAT
		PTPRF
		GBE1
		TNPO1
		LOC106030999
		PAPD7
		TRIM66
		ACSBG1
		GLMN
		SMAD1
		TRAK2
		RAB3GAP2
		LOC106041153
		STAG1
		ZDHHC20
		EYA3
		WDR7
		SLAIN2
		AMMECR1L
		KIAA1257
		CEP85L
		SLC39A13
		ITFG3
		TCERG1
		SZT2
		SYNCRIP
		OSBPL1A
		FAM179B
		CAMSAP2
		LOC106042861
		CAPS2
		USP33
		MBTPS2
		RALGPS2
		GUF1
		FER
		EHMT1
		CHEK2
		LOC106029820
		LOC106031213
		ST5
		LOC106047244
		PLXNB2
		STXBP4
		MAP3K4
		PSKH1
		NTNG1
		MED15
		CLCN3
		XRN1
		LIN9
		LOC106041917
		RBFOX2
		RUNX2
		FBXL7
		DLGAP5
		PCDH17
		PHEX
		TFPI
		LOC106032782
		RC3H2
		SMTN
		LOC106041662
		PQLC1
		ZNF143
		SLC35G2
		NR2C1
		ZDHHC21
		STS
		GLI2
		DDHD1
		PEX5
		MAN2B2
		PPP6R3
		NAV3
		BICD2
		SMIM5
		STK11
		ZCCHC11
		SLC39A10
		ZMYM2
		MAP3K7
		TAB3
		TMEM229B
		PPIP5K2
		LOC106038425
		ATXN1
		IGSF9B
		FAM214B
		LOC106033455
		CTNND1
		CPNE1
		CFAP97
		PREPL
		ADAT1
		GTF2E2
		MAPK8IP3
		ACP6
		SH3RF1
		USO1
		METTL11B
		MANBA
		ASB5
		ATRNL1
		PPP1R21
		LOC106042207
		LOC106038247
		MAPKBP1
		CDKL5
		IGSF6
		INPP4A
		ST6GAL1
		LOC106041137
		TFCP2
		SOBP
		TLK2
		TESK2
		ZNF821
		MPRIP
		SFT2D2
		UPF2
		CERS6
		UBAP2
		BEND3
		GYG1
		SLIT2
		HSDL2
		PITPNC1
		LOC106032479
		MORF4L1
		COMMD6
		MECR
		ABCC8
		GLB1
		TMTC1
		USP28
		FSD1L
		EPHB2
		TEX11
		SCAF4
		CCDC148
		AAK1
		DTNA
		BCAS3
		LOC106047490
		TBC1D8B
		REEP2
		ACSL4
		CAPZB
		SATB1
		FLVCR2
		LOC106037617
		ZNF280D
		LOC106042928
		LOC106036475
		DCAF17
		MEF2C
		SENP5
		MYB
		CHPT1
		RPTOR
		MAP4
		MYO1B
		LOC106042589
		MICU3
		MACF1
		FAN1
		AIFM1
		ARHGAP11A
		MBNL2
		AGFG1
		AXIN1
		ARVCF
		NID1
		ZNF385D
		SETD2
		CAPN3
		RECQL
		TOPBP1
		ECHDC1
		POLI
		RNF170
		RAD51B
		IRF1
		KLC4
		IKZF5
		RC3H1
		ILF2
		EXT2
		DIAPH2
		AIDA
		ACYP2
		TOP3B
		LYRM1
		ARPP21
		ACACA
		MOB3C
		LOC106039369
		NFATC1
		INTU
		TBC1D12
		LOC106033188
		MRVI1
		CCDC141
		RBM33
		SKP1
		SLC26A8
		HENMT1
		LOC106048948
		EZH2
		EXOC6B
		PCMT1
		ARNT
		HSPBAP1
		MARK1
		OSMR
		SEMA3A
		BTRC
		CYSLTR2
		SLC25A16
		COMMD2
		YEATS2
		CEP170B
		TRNAU1AP
		ARFGEF3
		SLC40A1
		PHC3
		ACOX1
		LOC106031985
		LOC106048424
		CLK2
		TNFSF15
		HSD17B4
		KCTD18
		MEF2A
		GPCPD1
		RAB14
		TRMT10B
		SLC25A44
		LOC106037653
		SWT1
		RCOR3
		ZNF609
		UFD1L
		FLNC
		TCF12
		HACE1
		SIPA1L2
		ATG4B
		ADGRL2
		FBRSL1
		ANKS6
		MASTL
		TTBK2
		LOC106038551
		CROT
		HDAC9
		KIAA1549L
		PCNX
		LOC106046304
		ARNTL2
		CHCHD7
		FLOT2
		LEPR
		LOC106047340
		LOC106033401
		SLC43A3
		BNIP3
		LEF1
		EYA1
		DDX42
		PRR14L
		RALGAPA2
		AP2M1
		SLC9A7
		LOC106041481
		ZNF236
		ENDOV
		NEMP2
		CHL1
		RAPGEF1
		LOC106034027
		PLEKHA3
		ANK2
		SYNRG
		AKR7A2
		SENP6
		DRD2
		ITGB6
		KIAA1107
		UNK
		RAD52
		CACUL1
		TCTN1
		MPZL1
		CTBP1
		STXBP5
		USP25
		NSL1
		LOC106049857
		KLHL35
		LOC106040060
		PKP4
		AP5M1
		MYO5A
		RABGAP1
		MTCH1
		NOX4
		TPM1
		CRIM1
		ZNF644
		LOC106043906
		SH3GLB2
		LOC106039441
		SEMA7A
		IL15
		PRRC2C
		KLF12
		NR6A1
		SCAMP5
		RNFT2
		OBSCN
		SPECC1
		TAF4
		ATG13
		U2AF1
		SLC35B3
		SLC4A7
		LOC106041593
		TTC7A
		TMEM40
		TMEM80
		OMA1
		SGCG
		SNX14
		GLYCTK
		AKAP17A
		POLQ
		PRRC1
		AP3B2
		MAP4K5
		IQCB1
		SERPIND1
		ARNTL
		CTCF
		TRIP13
		CLASP2
		DFNA5
		NEB
		RPRD2
		PBX3
		CAMK2G
		ECI2
		CSRNP3
		CDC7
		LOC106046469
		VPS8
		KANSL1L
		HHAT
		LOC106029515
		ICK
		SCLY
		ACSS2
		SLC7A2
		GZF1
		PHLDB1
		CLOCK
		KIFC3
		TUBE1
		SLC37A4
		PDPN
		RTN4
		GLIS1
		PRKAA2
		IVNS1ABP
		BRD9
		IL1RAPL2
		CLSTN1
		LOC106044342
		CARM1
		LOC106032756
		PPP1R12B
		STARD6
		LOC106043213
		DVL3
		LSP1
		STXBP5L
		CACNB4
		MLLT1
		LYRM9
		SERPINE2
		MAP2K5
		LOC106030828
		MYRF
		BPTF
		EPB41L2
		CFI
		HIBCH
		SORBS1
		LOC106036742
		UMODL1
		KREMEN1
		TFDP1
		KCNAB2
		LOC106032856
		MAGI2
		MYO19
		TRAPPC8
		MBNL1
		TPGS2
		DCUN1D4
		NIN
		SRPK2
		MYCBP2
		LOC106044284
		CCNG1
		GPR34
		ABCC10
		EPHA6
		PABPC4
		TRPM1
		HNRNPAB
		KHDRBS3
		ADGRL3
		LDB2
		MICAL2
		KLHL22
		PRKD1
		CAPRIN2
		STRBP
		HPRT1
		HECTD3
		PIGN
		SHROOM3
		APLP2
		MICAL3
		LOC106038467
		MSI2
		TMCC1
		SMG5
		IL6ST
		TIMMDC1
		PRSS23
		MRPS27
		LOC106049323
		LOC106042308
		ANKRD29
		GTDC1
		GPN1
		TNFRSF10B
		LOC106037815
		ELF2
		IBTK
		PRLR
		WRN
		FAT3
		NFATC2
		TMPPE
		TNRC6C
		LOC106046624
		MLLT10
		LOC106041583
		1-Mar
		PHF14
		CTDSPL
		RUSC2
		ZCCHC8
		GCNT4
		MEAF6
		MAT1A
		ZDHHC14
		KIF24
		SLC39A3
		KIF13B
		7-Sep
		TCF3
		EIF2AK1
		ROBO2
		ATP6V1C2
		OXNAD1
		LOC106039708
		ANGEL2
		ZMYND11
		MPP3
		ARHGEF6
		ORAI2
		SRGAP3
		COBL
		LOC106044164
		MTSS1
		RASAL2
		HTRA2
		RBBP5
		BTBD7
		VANGL1
		ACSL6
		HNRNPA3
		PITPNM3
		10-Sep
		MAPK15
		CAB39L
		AKT1
		SGSM2
		CCDC171
		COL6A3
		EPHB6
		SYT14
		LOC106038847
		8-Mar
		SCRIB
		PAPLN
		CUX1
		YAP1
		LOC106046375
		SIK3
		CKAP5
		TAPT1
		POMT2
		ZBTB44
		MARS
		SREK1
		ABLIM3
		XYLB
		UBP1
		RBM27
		RLIM
		DTWD1
		SETX
		TRPC4AP
		AGAP1
		FREM1
		PLEKHM2
		DOCK3
		SRSF5
		FAM131B
		APLF
		WNK1
		LPAR1
		DPAGT1
		ST7
		LRCH3
		ATG16L1
		PCNXL2
		LOC106031310
		TBC1D9
		STRN
		UEVLD
		MTMR3
		MPG
		GIT2
		CASK
		PHTF2
		CUTA
		PTPN13
		MSANTD2
		TTC38
		INPP5A
		CTC1
		VRK1
		AARS
		TRPC3
		SEMA3C
		ATP2B1
		FAM64A
		8-Sep
		FAM21C
		KLHL24
