# Supplementary material for: Transcriptome Sequencing Reveals Pathways Related to Proliferation and Differentiation of Shitou Goose Myoblasts
Source: Animals (Basel). 2022 Oct 27;12(21):2956. doi: 10.3390/ani12212956 (PMC9658593; doi:10.3390/ani12212956)
Supplement: Supplementary file 1 [file animals-12-02956-s001.zip › Supplementary File S3 - Differentially splicing genes in the main splicing type/DSGs vs DEGs.txt]

Names	total	elements
DEGs_GM_vs_DM DSGs_GM_vs_DM	43	DNM1
		ADAM19
		SLC9A9
		SORBS2
		KIF25
		SVIL
		CMYA5
		RUNX1T1
		CMKLR1
		ZNF536
		TPD52L1
		SMOC2
		GSG1L
		ZDHHC1
		POSTN
		UNC5C
		TENM3
		CELF2
		GPC3
		DMD
		KLHL5
		COL26A1
		COL24A1
		SLC4A4
		ABLIM1
		LOC106032910
		MYO1C
		DHRS7C
		USP54
		VLDLR
		ELN
		QPCT
		ABLIM2
		P4HA2
		TNC
		DAB2
		IL17REL
		LOC106032265
		LOC106030353
		DST
		ADAMTS13
		PTPN3
		LOC106033184
DSGs_GM_vs_DM	811	PLCE1
		SMARCD3
		RTKN2
		SLC10A7
		LDB3
		IFT122
		ADCY7
		FRAS1
		ATP9B
		FAM134B
		HIC2
		TRIM33
		G2E3
		TMEM39A
		TNS3
		LOC106035048
		LOC106048621
		LONP1
		LOC106044024
		SUSD2
		TEAD1
		LOC106037083
		DIP2A
		HERC2
		BRCA1
		EIF4G3
		SLCO2B1
		ABCD4
		7-Mar
		ENOX2
		LOC106037710
		AP1S2
		LOC106041009
		KATNB1
		LOC106048157
		DNAH17
		MFF
		TRA2B
		MTRR
		LOC106032100
		HDAC7
		RIN2
		N4BP2L2
		ULK4
		UBR3
		TOR3A
		TMEM255A
		FAM98B
		DENND1A
		FAM76B
		SLC6A6
		ERLIN2
		LOC106039760
		A4GALT
		ATP11C
		CELF1
		CDC42BPA
		NIPBL
		ZBTB11
		PIP4K2B
		PRRC2B
		LTBP1
		ATG10
		MYO5C
		APPBP2
		SUV39H2
		QKI
		KDM6A
		NCAM1
		PRDX4
		AHCYL2
		INPP5J
		FANCC
		AGPS
		PICALM
		MARK3
		QRICH1
		ZBTB20
		PIGP
		IPO13
		SPRY2
		NR2C2
		FRYL
		LOC106038668
		PNPLA6
		NFYA
		FAM175A
		FHL1
		FN1
		FAM126B
		PPP1R12A
		DGKD
		TTC21B
		SH3PXD2A
		SORCS2
		LOC106040396
		PIGL
		MILR1
		PRPF39
		ASAP2
		TMEM25
		MAP3K7CL
		RTEL1
		NCOA3
		EIF4E2
		LOC106049496
		VRK2
		CELF5
		LOC106034720
		MEIS1
		COL23A1
		ZGRF1
		LOC106046335
		ZNF384
		LOC106032270
		LOC106033662
		ELAVL2
		KIAA0930
		RAB9B
		TANK
		FHIT
		NFKBIZ
		SPAG9
		OSBPL3
		TNNT2
		RGS8
		ASPSCR1
		NAA60
		ENO2
		LOC106046849
		NF1
		FAM49A
		REXO1
		LOC106048704
		NAV2
		KIAA0753
		LOC106037447
		ERMARD
		UTS2R
		ICE1
		ORMDL1
		LOC106048662
		IMPA2
		SULF2
		AP2B1
		ATXN2
		FKBP5
		DPY19L3
		LOC106042507
		KCTD17
		GIGYF2
		DVL1
		FLI1
		DMXL1
		ACOT9
		FAM53A
		LRRC45
		MAP2K4
		PTPN4
		RRH
		LOC106048078
		FHL5
		ZBTB41
		MAST4
		SCARF2
		TNFRSF8
		LOC106038660
		UNKL
		NLGN3
		VWA3A
		6-Sep
		PCYT1B
		AUH
		KIF1B
		ADAMTS17
		PANK3
		LOC106041306
		LOC106034684
		CEP104
		CA12
		NCOA6
		COL8A1
		ANAPC10
		TARBP1
		ADAMTS6
		MEGF6
		REEP1
		NRROS
		CREM
		FHOD3
		SLC25A15
		BBX
		AVL9
		ARMC2
		TNRC6B
		ZFYVE9
		BIN1
		PIGB
		SRRM1
		TRIM24
		MOCS1
		SLC25A30
		ADGRG1
		KIAA1109
		ANXA2
		LOC106036649
		TBC1D24
		NR3C2
		MYBL1
		MTF2
		CACNA1C
		UBR1
		CCSER2
		LOC106038552
		PAM
		BPGM
		DTX2
		GRAMD1B
		FAM126A
		LOC106040096
		SLC35F5
		SASH1
		RALGAPB
		PHC1
		CCDC117
		FAM8A1
		PCNXL4
		SLC5A7
		TLN2
		HDAC4
		IFT172
		ST7L
		LOC106040843
		MYO9A
		FOXN3
		NHLRC2
		LOC106038368
		BIRC6
		RAD9B
		SLC6A1
		PDCL
		SPRY1
		DCAF6
		CDON
		PLAT
		PTPRF
		GBE1
		TNPO1
		LOC106030999
		PAPD7
		TRIM66
		ACSBG1
		GLMN
		SMAD1
		TRAK2
		RAB3GAP2
		LOC106041153
		STAG1
		ZDHHC20
		EYA3
		WDR7
		SLAIN2
		AMMECR1L
		KIAA1257
		CEP85L
		SLC39A13
		ITFG3
		TCERG1
		SZT2
		SYNCRIP
		OSBPL1A
		FAM179B
		CAMSAP2
		LOC106042861
		CAPS2
		USP33
		MBTPS2
		RALGPS2
		GUF1
		FER
		EHMT1
		CHEK2
		LOC106029820
		LOC106031213
		ST5
		LOC106047244
		PLXNB2
		STXBP4
		MAP3K4
		PSKH1
		NTNG1
		MED15
		CLCN3
		XRN1
		LIN9
		LOC106041917
		RBFOX2
		RUNX2
		FBXL7
		DLGAP5
		PCDH17
		PHEX
		TFPI
		LOC106032782
		RC3H2
		SMTN
		LOC106041662
		PQLC1
		ZNF143
		SLC35G2
		NR2C1
		ZDHHC21
		STS
		GLI2
		DDHD1
		PEX5
		MAN2B2
		PPP6R3
		NAV3
		BICD2
		SMIM5
		STK11
		ZCCHC11
		SLC39A10
		ZMYM2
		MAP3K7
		TAB3
		TMEM229B
		PPIP5K2
		LOC106038425
		ATXN1
		IGSF9B
		FAM214B
		LOC106033455
		CTNND1
		CPNE1
		CFAP97
		PREPL
		ADAT1
		GTF2E2
		MAPK8IP3
		ACP6
		SH3RF1
		USO1
		METTL11B
		MANBA
		ASB5
		ATRNL1
		PPP1R21
		LOC106042207
		LOC106038247
		MAPKBP1
		CDKL5
		IGSF6
		INPP4A
		ST6GAL1
		LOC106041137
		TFCP2
		SOBP
		TLK2
		TESK2
		ZNF821
		MPRIP
		SFT2D2
		UPF2
		CERS6
		UBAP2
		BEND3
		GYG1
		SLIT2
		HSDL2
		PITPNC1
		LOC106032479
		MORF4L1
		COMMD6
		MECR
		ABCC8
		GLB1
		TMTC1
		USP28
		FSD1L
		EPHB2
		TEX11
		SCAF4
		CCDC148
		AAK1
		DTNA
		BCAS3
		LOC106047490
		TBC1D8B
		REEP2
		ACSL4
		CAPZB
		SATB1
		FLVCR2
		LOC106037617
		ZNF280D
		LOC106042928
		LOC106036475
		DCAF17
		MEF2C
		SENP5
		MYB
		CHPT1
		RPTOR
		MAP4
		MYO1B
		LOC106042589
		MICU3
		MACF1
		FAN1
		AIFM1
		ARHGAP11A
		MBNL2
		AGFG1
		AXIN1
		ARVCF
		NID1
		ZNF385D
		SETD2
		CAPN3
		RECQL
		TOPBP1
		ECHDC1
		POLI
		RNF170
		RAD51B
		IRF1
		KLC4
		IKZF5
		RC3H1
		ILF2
		EXT2
		DIAPH2
		AIDA
		ACYP2
		TOP3B
		LYRM1
		ARPP21
		ACACA
		MOB3C
		LOC106039369
		NFATC1
		INTU
		TBC1D12
		LOC106033188
		MRVI1
		CCDC141
		RBM33
		SKP1
		SLC26A8
		HENMT1
		LOC106048948
		EZH2
		EXOC6B
		PCMT1
		ARNT
		HSPBAP1
		MARK1
		OSMR
		SEMA3A
		BTRC
		CYSLTR2
		SLC25A16
		COMMD2
		YEATS2
		CEP170B
		TRNAU1AP
		ARFGEF3
		SLC40A1
		PHC3
		ACOX1
		LOC106031985
		LOC106048424
		CLK2
		TNFSF15
		HSD17B4
		KCTD18
		MEF2A
		GPCPD1
		RAB14
		TRMT10B
		SLC25A44
		LOC106037653
		SWT1
		RCOR3
		ZNF609
		UFD1L
		FLNC
		TCF12
		HACE1
		SIPA1L2
		ATG4B
		ADGRL2
		FBRSL1
		ANKS6
		MASTL
		TTBK2
		LOC106038551
		CROT
		HDAC9
		KIAA1549L
		PCNX
		LOC106046304
		ARNTL2
		CHCHD7
		FLOT2
		LEPR
		LOC106047340
		LOC106033401
		SLC43A3
		BNIP3
		LEF1
		EYA1
		DDX42
		PRR14L
		RALGAPA2
		AP2M1
		SLC9A7
		LOC106041481
		ZNF236
		ENDOV
		NEMP2
		CHL1
		RAPGEF1
		LOC106034027
		PLEKHA3
		ANK2
		SYNRG
		AKR7A2
		SENP6
		DRD2
		ITGB6
		KIAA1107
		UNK
		RAD52
		CACUL1
		TCTN1
		MPZL1
		CTBP1
		STXBP5
		USP25
		NSL1
		LOC106049857
		KLHL35
		LOC106040060
		PKP4
		AP5M1
		MYO5A
		RABGAP1
		MTCH1
		NOX4
		TPM1
		CRIM1
		ZNF644
		LOC106043906
		SH3GLB2
		LOC106039441
		SEMA7A
		IL15
		PRRC2C
		KLF12
		NR6A1
		SCAMP5
		RNFT2
		OBSCN
		SPECC1
		TAF4
		ATG13
		U2AF1
		SLC35B3
		SLC4A7
		LOC106041593
		TTC7A
		TMEM40
		TMEM80
		OMA1
		SGCG
		SNX14
		GLYCTK
		AKAP17A
		POLQ
		PRRC1
		AP3B2
		MAP4K5
		IQCB1
		SERPIND1
		ARNTL
		CTCF
		TRIP13
		CLASP2
		DFNA5
		NEB
		RPRD2
		PBX3
		CAMK2G
		ECI2
		CSRNP3
		CDC7
		LOC106046469
		VPS8
		KANSL1L
		HHAT
		LOC106029515
		ICK
		SCLY
		ACSS2
		SLC7A2
		GZF1
		PHLDB1
		CLOCK
		KIFC3
		TUBE1
		SLC37A4
		PDPN
		RTN4
		GLIS1
		PRKAA2
		IVNS1ABP
		BRD9
		IL1RAPL2
		CLSTN1
		LOC106044342
		CARM1
		LOC106032756
		PPP1R12B
		STARD6
		LOC106043213
		DVL3
		LSP1
		STXBP5L
		CACNB4
		MLLT1
		LYRM9
		SERPINE2
		MAP2K5
		LOC106030828
		MYRF
		BPTF
		EPB41L2
		CFI
		HIBCH
		SORBS1
		LOC106036742
		UMODL1
		KREMEN1
		TFDP1
		KCNAB2
		LOC106032856
		MAGI2
		MYO19
		TRAPPC8
		MBNL1
		TPGS2
		DCUN1D4
		NIN
		SRPK2
		MYCBP2
		LOC106044284
		CCNG1
		GPR34
		ABCC10
		EPHA6
		PABPC4
		TRPM1
		HNRNPAB
		KHDRBS3
		ADGRL3
		LDB2
		MICAL2
		KLHL22
		PRKD1
		CAPRIN2
		STRBP
		HPRT1
		HECTD3
		PIGN
		SHROOM3
		APLP2
		MICAL3
		LOC106038467
		MSI2
		TMCC1
		SMG5
		IL6ST
		TIMMDC1
		PRSS23
		MRPS27
		LOC106049323
		LOC106042308
		ANKRD29
		GTDC1
		GPN1
		TNFRSF10B
		LOC106037815
		ELF2
		IBTK
		PRLR
		WRN
		FAT3
		NFATC2
		TMPPE
		TNRC6C
		LOC106046624
		MLLT10
		LOC106041583
		1-Mar
		PHF14
		CTDSPL
		RUSC2
		ZCCHC8
		GCNT4
		MEAF6
		MAT1A
		ZDHHC14
		KIF24
		SLC39A3
		KIF13B
		7-Sep
		TCF3
		EIF2AK1
		ROBO2
		ATP6V1C2
		OXNAD1
		LOC106039708
		ANGEL2
		ZMYND11
		MPP3
		ARHGEF6
		ORAI2
		SRGAP3
		COBL
		LOC106044164
		MTSS1
		RASAL2
		HTRA2
		RBBP5
		BTBD7
		VANGL1
		ACSL6
		HNRNPA3
		PITPNM3
		10-Sep
		MAPK15
		CAB39L
		AKT1
		SGSM2
		CCDC171
		COL6A3
		EPHB6
		SYT14
		LOC106038847
		8-Mar
		SCRIB
		PAPLN
		CUX1
		YAP1
		LOC106046375
		SIK3
		CKAP5
		TAPT1
		POMT2
		ZBTB44
		MARS
		SREK1
		ABLIM3
		XYLB
		UBP1
		RBM27
		RLIM
		DTWD1
		SETX
		TRPC4AP
		AGAP1
		FREM1
		PLEKHM2
		DOCK3
		SRSF5
		FAM131B
		APLF
		WNK1
		LPAR1
		DPAGT1
		ST7
		LRCH3
		ATG16L1
		PCNXL2
		LOC106031310
		TBC1D9
		STRN
		UEVLD
		MTMR3
		MPG
		GIT2
		CASK
		PHTF2
		CUTA
		PTPN13
		MSANTD2
		TTC38
		INPP5A
		CTC1
		VRK1
		AARS
		TRPC3
		SEMA3C
		ATP2B1
		FAM64A
		8-Sep
		FAM21C
		KLHL24
DEGs_GM_vs_DM	1621	MMP2
		LOC106033299
		PAX7
		LOC106039265
		RALYL
		LOC106037566
		LOC106039963
		LOC106036801
		KCNG1
		CMTM8
		CSPG4
		LOC106030783
		LOC106040291
		LOC106035904
		LOC106032428
		PELI2
		LOC106042309
		TECTA
		EPB41L4B
		MMP7
		WISP2
		LOC106042596
		LOC106043657
		CCNB1
		LOC106038763
		LOC106036191
		LOC106047038
		LOC106047593
		PCSK1
		LOC106039471
		LRRN1
		LOC106029565
		LRRN2
		LOC106043929
		TMEM132E
		NFIA
		LOC106034024
		FADS1
		SERPINF1
		DKK2
		GLRA4
		LOC106041042
		PCDHAC1
		LOC106045968
		LOC106029811
		LOC106035258
		GADL1
		RUNX3
		LOC106030192
		GLT8D2
		COL9A2
		LOC106045839
		TENM4
		TMEM240
		GRK5
		SLC8A1
		LOC106038103
		C1QTNF3
		LOC106042214
		PDCD4
		SSTR2
		LOC106049352
		LOC106036790
		LOC106046277
		LOC106039099
		LOC106036662
		LOC106032285
		DHRS7
		NEFH
		PKDREJ
		DUSP4
		NPC2
		HS3ST1
		ISM1
		LOC106030835
		ALDH18A1
		LOC106041326
		LOC106040595
		LOC106045680
		LOC106043644
		FIGF
		LOC106049374
		SLC6A15
		SLCO2A1
		F2RL1
		NTHL1
		B3GNT7
		TRIM2
		LOC106044302
		LOC106033930
		LRIT1
		MMP16
		LOC106042621
		LOC106038434
		LOC106037323
		DRD3
		BDKRB1
		DUSP5
		LOC106035716
		TNXB
		CLCN4
		LOC106030919
		PRPS2
		LOC106049835
		LOC106034336
		DNMT3B
		LOC106046554
		MYBPC1
		ADRA2A
		LOC106034001
		ASS1
		EDNRA
		LOC106045285
		LOC106035753
		TRNAI-AAU_4
		LOC106041800
		LOC106040774
		BAMBI
		LOC106048011
		TACR1
		LOC106045621
		LOC106033462
		GRIK2
		LOC106034116
		LOC106046714
		NKAIN3
		LIF
		BACE2
		SDC2
		LOC106031289
		SLC38A4
		GPHB5
		CLSTN2
		LOC106043985
		LOC106031846
		GDAP1L1
		CNTN2
		LOC106039162
		TM6SF1
		SLC22A16
		PKHD1
		LOC106044608
		SLC10A4
		LOC106036146
		ADGRD2
		LOC106038139
		KCNQ5
		PNOC
		LOC106048613
		DRAM2
		LOC106041660
		HLF
		LOC106044772
		YIPF7
		LOC106048771
		LOC106042558
		COLEC11
		ARHGAP15
		LOC106045213
		ALDH1L2
		LOC106038117
		LOC106032012
		GPRC5C
		LOC106030354
		VWA1
		CPAMD8
		LOC106029489
		LOC106029771
		AHR
		CHRNA2
		LOC106031534
		LOC106049655
		LOC106041098
		LOC106046905
		ELFN1
		GPR132
		LOC106040092
		FRMPD3
		MUC15
		IFITM10
		ACAD11
		MYOD1
		LOC106043870
		MMP23B
		SNN
		LOC106047153
		DYRK4
		TMEM140
		SH3D19
		NIPAL4
		SFRP2
		CAPN6
		NUAK1
		LOC106033824
		TNFAIP6
		VIT
		LOC106035880
		SNAI1
		LOC106048913
		LOC106034330
		GTSF1
		KIAA0226L
		LOC106032602
		VSTM4
		FHDC1
		GPR158
		LOC106045953
		OMD
		SLC4A5
		LOC106042970
		LOC106034835
		LIN28B
		GRIP1
		DIXDC1
		LOC106044180
		CADPS2
		MYF5
		SEMA3G
		LOC106031016
		GJA9
		GLDN
		LOC106033050
		RGS20
		LOC106047763
		LOC106033928
		PTCRA
		FST
		LOC106032789
		ARHGEF26
		PAWR
		TMEM79
		PREX2
		LOC106048738
		LOC106045865
		SCRN1
		CFAP44
		LOC106040378
		KLF2
		KCNH4
		LOC106049925
		CSMD3
		DLGAP1
		LOC106041001
		RCAN1
		LOC106048580
		LOC106041193
		LIMD2
		HSPA2
		LOC106042120
		SYDE2
		PDE6H
		SVOPL
		LOC106038767
		LOC106041574
		TMPRSS4
		ANTXR1
		TMPRSS13
		LOC106047108
		SPP1
		HBP1
		ENKUR
		FBN3
		LOC106037565
		PHGDH
		LOC106032136
		CA9
		LOC106033730
		SH3BGRL2
		TRPA1
		TRABD2B
		LOC106049444
		MYL10
		LOC106041130
		B2M
		NCF1
		NEFL
		HOXA5
		WNT9A
		LOC106030771
		LOC106033259
		EPHX4
		ESRP2
		LOC106045543
		NPY
		SLC16A2
		CTSK
		PIK3C2G
		SIGLEC1
		CD93
		EXOSC3
		LOC106043362
		LOC106030347
		MEIOB
		LAMC3
		MGP
		SOST
		SYT7
		LOC106045615
		LOC106039287
		LOC106044687
		LOC106036557
		TCF15
		GCH1
		LOC106037422
		EDA2R
		MAB21L2
		RHOV
		DENND2A
		LOC106030436
		MXRA5
		LOC106034392
		C1QTNF2
		LOC106049842
		TRPC4
		LOC106049115
		GAP43
		RBP7
		LOC106042539
		TRHDE
		LOC106033870
		LOC106029911
		DRP2
		FGFR4
		CSRNP1
		LAMA1
		ENPP2
		MFAP3L
		SETBP1
		CDH11
		LOC106036283
		ACAN
		LOC106043589
		LOC106042384
		LOC106040305
		ZBTB7C
		LOC106030093
		GPR182
		MME
		ACKR2
		EEF2K
		FHAD1
		LOC106048595
		LOC106049691
		NRXN1
		FZD10
		NR4A3
		LOC106043157
		LOC106049958
		PIH1D3
		BCL11B
		SPTLC3
		LOC106042668
		SOCS3
		GPR18
		SULT6B1
		LOC106034215
		S100A16
		SLC9A3R2
		SPIC
		ABCA12
		E2F7
		SLC14A2
		CD86
		LFNG
		HUNK
		AMOTL2
		FBXO25
		PDK4
		LOC106046522
		LOC106033200
		HRASLS
		LRRC39
		LOC106040334
		EPHB1
		WNT16
		LOC106041644
		RERGL
		LOC106043379
		GABRA1
		LOC106039268
		ADCY1
		TP53I3
		PRDM1
		RPS6KA2
		CCDC129
		LOC106045532
		LOC106035253
		FGFBP1
		BNC1
		LINGO3
		LOC106038842
		LOC106036246
		MMP11
		LOC106040156
		EEF1A2
		FAM83A
		LOC106035538
		BEST3
		ITGA10
		CAPN8
		LOC106033567
		HORMAD2
		KLHDC8A
		AK1
		LOC106038164
		LOC106048983
		STK10
		LOC106037496
		AAAS
		DACT2
		NPAS2
		LOC106029401
		NEU2
		COL9A3
		ASB11
		GGT1
		RHOD
		TMEM178B
		LOC106036543
		LUM
		C1S
		LOC106037830
		LOC106045349
		UBASH3B
		LOC106046007
		BMF
		LOC106031500
		LOC106036365
		PDIA2
		NLGN4X
		LOC106035214
		TMEM255B
		MKNK2
		EFNA5
		LRRC32
		IMPG2
		LOC106034197
		F13A1
		SLC10A1
		RSPH14
		KLHDC7A
		OGN
		ANGPTL4
		LOC106036066
		HHEX
		LOC106046179
		CEND1
		PLCH1
		HMHA1
		TRNAL-CAG_1
		LOC106035708
		FAM83B
		GPR20
		ELFN2
		CCDC3
		LOC106034387
		TMEM182
		IL10
		LOC106044698
		CA4
		LOC106038429
		LOC106043898
		PLCB4
		LOC106048696
		LOC106034334
		SAG
		GJD4
		LOC106049535
		TULP1
		LOC106036299
		LOC106037466
		SYNDIG1L
		MYSM1
		LOC106035236
		LOC106045060
		LOC106036886
		PCDH20
		LOC106046095
		KCNK9
		NETO1
		CLDN3
		RASL12
		KDF1
		MYL3
		NDRG1
		LOC106044326
		ADAMTS15
		THBS4
		CARD10
		ENOX1
		CMC2
		NCAM2
		FAM187B
		CYSLTR1
		TTC39A
		LOC106041245
		TMEM196
		CSMD2
		ARHGEF28
		TMPRSS3
		UPB1
		FAM132A
		12-Sep
		PDGFA
		SELPLG
		ERP27
		LOC106042177
		SLITRK3
		RNF152
		CHRDL2
		CNTN1
		C1QTNF6
		LOC106041556
		KRT20
		RGS11
		HOXC10
		AKR1D1
		AKAP12
		MEOX2
		CEMIP
		ADGRG2
		GABRD
		NOX3
		LOC106047738
		EPYC
		LOC106036502
		LOC106045212
		GLIS3
		LOC106043891
		MYF6
		LOC106049570
		LOC106038884
		APOLD1
		APOD
		FBLN2
		WNT11
		LOC106045147
		CBX7
		LOC106044773
		F10
		PPP1R36
		PLEKHH1
		COMP
		TRNAN-GUU_7
		THBS1
		LOC106039202
		LOC106041408
		ZFYVE28
		LOC106039168
		TXNRD1
		BRDT
		LOC106043053
		CALCR
		LOC106044237
		BTBD11
		LOC106043354
		ABHD8
		LOC106029694
		SEMA6D
		PCMTD1
		LOC106041315
		LOC106049851
		TBX18
		LOC106029772
		NTF3
		TRPC6
		LOC106036800
		DMRT2
		LOC106033912
		FBXO47
		TERT
		NEURL1
		TMEM200C
		MACC1
		MFAP2
		SOCS1
		LOC106035673
		LOC106047196
		STRA6
		PDZD2
		LOC106040063
		DDX43
		LHFP
		SUSD4
		CAMK4
		LOC106039069
		ID2
		LOC106042972
		LOC106035556
		P2RX1
		LOC106038619
		LOC106036760
		LOC106047926
		LOC106038559
		TP53I11
		HEY1
		NR0B2
		LOC106049539
		LOC106041953
		RHOJ
		CRMP1
		LOC106035279
		LOC106049931
		SDC3
		PPRC1
		TCTE1
		RFX6
		LRIT2
		LOC106043687
		SLITRK2
		LOC106041159
		TMEM108
		TRNAV-AAC_2
		TWIST2
		SCG3
		LOC106030857
		NRIP2
		TNNI1
		TSPAN18
		LOC106041573
		LOC106031176
		LOC106030511
		LOC106032948
		LOC106032655
		STK32B
		LOC106031010
		ZNF106
		LOC106046668
		DNAH8
		LOC106037591
		LOC106041041
		LOC106039496
		EPS8L2
		LOC106040808
		ENTPD1
		LOC106049425
		LOC106048154
		GINM1
		FAM124A
		LOC106048093
		SLN
		IQSEC3
		PTGFRN
		LURAP1L
		LOC106049679
		NMUR2
		MARCKSL1
		MIPOL1
		LOC106033998
		LOC106049872
		CDKN1A
		TRAF3IP3
		LOC106044188
		LOC106030346
		LOC106049641
		LOC106042463
		TMEM59L
		DIO1
		LOC106045518
		OMP
		CHADL
		LOC106043174
		MGAT3
		LOC106044141
		CPS1
		LOC106042671
		SLC2A2
		SOSTDC1
		PRKCH
		ACACB
		CDKN2C
		LOC106044381
		MAF
		CACNG1
		PDGFRA
		LOC106030437
		DOC2B
		ADCY2
		MLKL
		AGMO
		KCNQ3
		SPRY4
		LOC106032697
		KCNC2
		LOC106043081
		CCBE1
		LOC106049783
		LOC106046290
		MUSTN1
		LRRC75B
		LOC106032354
		ASTN1
		LMCD1
		CLDN1
		TNFRSF6B
		SPHKAP
		SEMA3F
		G6PC
		GABBR2
		TBX22
		CXCR6
		SLCO5A1
		UST
		LOC106042806
		ATP8B3
		LOC106048013
		LOC106048823
		LCAT
		HOXC8
		NHSL2
		LOC106036261
		LOC106034489
		SNTB1
		MKX
		KIAA1462
		LOC106043338
		LOC106037564
		LOC106049127
		HOXA6
		LOC106032198
		LOC106049919
		LOC106032225
		CPT1A
		DCN
		FUT7
		LOC106036812
		LOC106048882
		TXLNB
		LOC106039631
		CKMT2
		SLC13A3
		TRNAG-GCC_9
		TIMP4
		SEMA6B
		LOC106038856
		LOC106047147
		LOC106035616
		PLP1
		PMP22
		LOC106046282
		TLR2
		LOC106046830
		LOC106047010
		ANKRD13D
		GPR139
		PTCHD1
		LOC106039521
		FAM20C
		LOC106031681
		BCL10
		LOC106032672
		GAS6
		LOC106031877
		XKR4
		FBXO39
		LOC106044247
		STMN2
		KCNJ16
		PCOLCE2
		LOC106041089
		SLC26A7
		LOC106046707
		LOC106047182
		LOC106042741
		LOC106046783
		UGT8
		LOC106042670
		COL27A1
		BHLHE23
		LOC106036866
		LOC106047531
		CYFIP2
		FLT4
		RHOBTB1
		AGTR2
		LOC106046523
		LOC106037230
		LOC106048065
		TMEM88B
		CYR61
		COL1A2
		AMIGO2
		ANKRD34C
		HRSP12
		EVPL
		PROCR
		LOC106039100
		ADARB2
		LOC106029718
		EHHADH
		LAPTM4B
		GJA5
		LOC106045059
		LOC106030127
		SOX18
		GGT5
		KCNS3
		LOC106029674
		SOX2
		CH25H
		LOC106031136
		LOC106036047
		SMAD6
		LOC106043462
		COMT
		LOC106042216
		PDLIM5
		NXPH2
		LOC106041346
		THNSL2
		LOC106039164
		AS3MT
		COLQ
		SCARF1
		ACKR3
		NYAP2
		LOC106049159
		C9
		LOC106046837
		MAPK8IP1
		ADGRB1
		DUSP8
		PSPH
		MOB3B
		LOC106049116
		OAT
		LOC106041686
		LOC106032831
		LOC106041492
		LOC106032434
		LOC106030343
		LOC106043342
		RYR3
		TMEM130
		IL12RB1
		LOC106037871
		LOC106029333
		MYL4
		LOC106032324
		LOC106038466
		LOC106031316
		TGFB2
		MPZL2
		MATK
		PCMTD2
		CTNND2
		ADGRB2
		LOC106037025
		RASSF7
		SLC6A4
		TMEM204
		LOC106030220
		LOC106045593
		KCNF1
		PKP1
		LOC106048225
		KCNE1
		LOC106046592
		DSP
		NDST1
		COL20A1
		SOX13
		KEL
		SYNPO2
		LOC106038829
		ALPK3
		EPDR1
		MYO3B
		LOC106043048
		LOC106042636
		ALOX5
		PLEK
		MDGA2
		LOC106030537
		LAPTM4A
		VEPH1
		FAM129A
		LOC106049867
		KCNT1
		CDK15
		LOC106041795
		TGM2
		PTPRZ1
		BCO2
		LOC106030348
		LOC106035756
		LOC106045178
		CRYM
		TIMP3
		LOC106043549
		MXRA8
		EPHA2
		LOC106031322
		ODF1
		LOC106045851
		PROK2
		RNF208
		PLK3
		TRDN
		APCDD1L
		TMEM45A
		LOC106034837
		ELOVL3
		LOC106036167
		DAB1
		LOC106036158
		ST3GAL1
		ANXA13
		LOC106032243
		OTOR
		SNTG1
		LOC106037772
		PLTP
		CHST1
		VAMP1
		LOC106033929
		GREB1
		LOC106029507
		GLRA2
		BDNF
		LOC106048009
		POU2AF1
		SOD3
		LOC106035347
		LOC106044166
		LOC106030599
		LOC106029917
		ABCA1
		PAK6
		DDAH1
		MXD4
		ALDH4A1
		TNFSF10
		LOC106041231
		SLC8A3
		LOC106045115
		LOC106033829
		PPAP2A
		TSPAN8
		SLC26A3
		LRRC75A
		LOC106033591
		LOC106036333
		LOC106044157
		CD36
		OPN4
		LOC106034068
		LOC106031637
		HSD17B11
		LOC106049430
		ELF3
		LOC106039279
		DCLK1
		PAX9
		ADAMTS9
		LOC106046022
		ADORA2A
		LOC106029705
		IGFBP7
		IFFO2
		LOC106043112
		PTPRB
		LOC106047522
		LOC106034200
		LAG3
		LOC106040105
		LOC106044189
		AIM1L
		ARID5B
		LOC106030345
		MYOT
		PLCH2
		MAL
		TENM2
		CFAP99
		AQP4
		DSG2
		JAG1
		LOC106046049
		CORO2B
		IRF6
		LOC106046163
		LOC106034120
		LOC106048314
		LOC106041040
		ITGA8
		LOC106038765
		LOC106039426
		GRIK4
		MPV17L
		LOC106047158
		DLL1
		TNNC1
		CACNG4
		TMEM74
		CRHR2
		LOC106032197
		LOC106037503
		LOC106047082
		LOC106048371
		GJB3
		LOC106037981
		SNX10
		STBD1
		MYO16
		TSHZ2
		LOC106040975
		EGR1
		LOC106046256
		LOC106047118
		LOC106039925
		LOC106042592
		WIPF3
		HOXA3
		LOC106030746
		TEKT3
		LOC106029624
		LOC106042490
		LOC106034075
		ELOVL7
		FGF19
		CHST13
		LOC106032328
		PIK3R3
		LOC106031491
		SLC34A1
		LOC106043567
		SRR
		LOC106040026
		FBXO40
		LOC106030621
		MAP2K6
		CDH17
		FSTL4
		IL17A
		TMEM171
		LOC106049607
		LOC106043461
		ANKRD42
		LOC106041732
		PGLYRP2
		LOC106038644
		STEAP4
		LOC106039281
		PITX2
		GJA4
		FABP3
		NPTX2
		LOC106042256
		CAMKK1
		SIM1
		CLCN2
		LOC106047851
		LOC106029783
		TUFT1
		FZD7
		TMEM132C
		MYOF
		GATSL3
		LOC106039991
		LOC106033834
		ADGRL4
		ACKR4
		LOC106030370
		STC1
		SLC13A2
		AIM1
		ARL10
		GPRC6A
		RAMP1
		LOC106036289
		RSPH1
		LOC106049124
		LOC106039075
		CHST4
		SH3GL3
		UNC13D
		SMAD7
		LOC106029404
		DBT
		LOC106044795
		PDGFB
		LOC106042383
		CCDC158
		KCNK17
		HOXA10
		ACRBP
		RHAG
		B4GALT6
		LOC106030951
		GABRB2
		LOC106038558
		LOC106030608
		LOC106041425
		ADAMTS14
		LOC106032014
		3-Mar
		LOC106037636
		SHANK1
		ARHGEF39
		CPT1B
		LIN7A
		DBX1
		LOC106032086
		SVOP
		LOC106029887
		LOC106046199
		CRISPLD1
		STX11
		BEND7
		LOC106032291
		LOC106031548
		DUSP1
		EGFLAM
		NPR3
		LOC106041899
		LOC106031175
		RGCC
		CDH26
		SFMBT2
		LOC106042339
		VWF
		LOC106034693
		MCHR1
		GALNT12
		KCNG2
		NINJ2
		FLNB
		LOC106031721
		LOC106029581
		LOC106030068
		HTRA3
		LOC106047630
		TIE1
		LOC106044238
		PAPPA2
		TRMT13
		SLCO1A2
		FAM69C
		LOC106043937
		EREG
		SFRP4
		LOC106047460
		AGTR1
		WBSCR17
[truncated: 476 more rows]
